# Supplementary material for: Comparative Analysis and Phylogenetic Insights of Cas14-Homology Proteins in Bacteria and Archaea
Source: Genes (Basel). 2023 Oct 6;14(10):1911. doi: 10.3390/genes14101911 (PMC10606334; doi:10.3390/genes14101911)
Supplement: Supplementary file 1 [file genes-14-01911-s001.zip]

Archive with 6 entries (6 files):
- Suplementry_Data/Cas14-CTD.hmm
- Suplementry_Data/Suplementry  figure 3.pdf
- Suplementry_Data/Suplementry figure 1.pdf
- Suplementry_Data/Suplementry Figure 2.pdf
- Suplementry_Data/Suplementry Figure 4.pdf
- Suplementry_Data/Suplementry_Tables .xlsx
