# Supplementary material for: Comparative Analysis and Phylogenetic Insights of Cas14-Homology Proteins in Bacteria and Archaea
Source: Genes (Basel). 2023 Oct 6;14(10):1911. doi: 10.3390/genes14101911 (PMC10606334; doi:10.3390/genes14101911)
Supplement: Supplementary file 1 [file genes-14-01911-s001.zip › Suplementry_Data/Cas14-CTD.hmm]

HMMER3/f [3.1b2 | February 2015]
NAME  CTDAlignment_cas14
LENG  230
ALPH  amino
RF    no
MM    no
CONS  yes
CS    no
MAP   yes
DATE  Thu Dec  8 08:52:18 2022
NSEQ  25
EFFN  4.110718
CKSUM 4026265783
STATS LOCAL MSV      -10.7003  0.70376
STATS LOCAL VITERBI  -11.5636  0.70376
STATS LOCAL FORWARD   -5.2371  0.70376
HMM          A        C        D        E        F        G        H        I        K        L        M        N        P        Q        R        S        T        V        W        Y   
            m->m     m->i     m->d     i->m     i->i     d->m     d->d
  COMPO   2.59151  4.01401  3.00687  2.61237  3.49519  3.01702  3.67238  2.81946  2.28257  2.61064  3.79997  2.83218  3.51464  2.99393  2.79934  2.60884  2.91680  2.86941  4.88279  3.49390
          2.68618  4.42225  2.77519  2.73123  3.46354  2.40513  3.72494  3.29354  2.67741  2.69355  4.24690  2.90347  2.73739  3.18146  2.89801  2.37887  2.77519  2.98518  4.58477  3.61503
          0.10153  5.18128  2.39774  0.61958  0.77255  0.00000        *
      1   2.91494  5.41357  3.00012  2.12039  4.75395  3.69016  3.44738  4.23627  1.77964  3.71662  3.13272  2.86140  2.98212  2.17658  2.89521  2.87946  3.14601  2.73895  5.84885  4.44123      1 k - - -
          2.68618  4.42225  2.77519  2.73123  3.46354  2.40513  3.72494  3.29354  2.67741  2.69355  4.24690  2.90347  2.73739  3.18146  2.89801  2.37887  2.77519  2.98518  4.58477  3.61503
          0.00920  5.08895  5.81130  0.61958  0.77255  0.35156  1.21601
      2   2.28030  5.44106  3.21532  2.13232  4.77564  3.73401  3.92182  3.55667  1.71741  2.69822  4.48457  2.29440  3.61893  2.84393  2.77943  2.75399  3.02920  3.82607  5.87987  4.47581      2 k - - -
          2.68618  4.42225  2.77519  2.73123  3.46354  2.40513  3.72494  3.29354  2.67741  2.69355  4.24690  2.90347  2.73739  3.18146  2.89801  2.37887  2.77519  2.98518  4.58477  3.61503
          0.00839  5.18128  5.90363  0.61958  0.77255  0.48576  0.95510
      3   2.95917  5.28544  2.82295  2.73284  4.03815  3.26837  3.66445  2.51981  1.97025  2.63292  2.62554  2.80692  3.66590  2.70228  2.98540  2.69393  2.80989  3.63843  5.76178  4.39679      3 k - - -
          2.68618  4.42225  2.77519  2.73123  3.46354  2.40513  3.72494  3.29354  2.67741  2.69355  4.24690  2.90347  2.73739  3.18146  2.89801  2.37887  2.77519  2.98518  4.58477  3.61503
          0.00839  5.18128  5.90363  0.61958  0.77255  0.48576  0.95510
      4   2.95595  5.41446  3.05954  1.78031  4.73825  3.23290  3.92738  2.88223  2.10662  3.38837  4.46080  3.21408  3.05563  3.03098  2.94905  2.33065  2.29877  3.29105  5.86011  4.46240      4 e - - -
          2.68618  4.42225  2.77519  2.73123  3.46354  2.40513  3.72494  3.29354  2.67741  2.69355  4.24690  2.90347  2.73739  3.18146  2.89801  2.37887  2.77519  2.98518  4.58477  3.61503
          0.00839  5.18128  5.90363  0.61958  0.77255  0.48576  0.95510
      5   2.78947  5.46390  1.82458  2.31222  4.17795  3.72989  3.91805  4.29217  2.24727  3.76845  4.50513  2.83679  3.35385  3.01506  2.63918  2.56837  1.99959  3.85365  5.89753  4.48737      5 d - - -
          2.68618  4.42225  2.77519  2.73123  3.46354  2.40513  3.72494  3.29354  2.67741  2.69355  4.24690  2.90347  2.73739  3.18146  2.89801  2.37887  2.77519  2.98518  4.58477  3.61503
          0.00839  5.18128  5.90363  0.61958  0.77255  0.48576  0.95510
      6   2.95532  5.45255  2.65234  2.26623  4.79201  2.94979  3.91869  3.73322  1.96664  3.75542  4.49472  3.20059  3.07016  3.01687  2.60516  2.45747  2.53481  3.84018  5.88858  2.39289      6 k - - -
          2.68618  4.42225  2.77519  2.73123  3.46354  2.40513  3.72494  3.29354  2.67741  2.69355  4.24690  2.90347  2.73739  3.18146  2.89801  2.37887  2.77519  2.98518  4.58477  3.61503
          0.00839  5.18128  5.90363  0.61958  0.77255  0.48576  0.95510
      7   2.75432  5.46822  2.38601  2.65338  4.81139  3.15046  3.92350  4.29579  1.63971  3.50270  4.51060  1.86729  4.12880  3.02112  2.94175  2.39388  2.96148  3.85810  5.90258  4.49276      7 k - - -
          2.68618  4.42225  2.77519  2.73123  3.46354  2.40513  3.72494  3.29354  2.67741  2.69355  4.24690  2.90347  2.73739  3.18146  2.89801  2.37887  2.77519  2.98518  4.58477  3.61503
          0.23923  5.18128  1.57435  0.61958  0.77255  0.48576  0.95510
      8   2.87815  4.90191  3.40066  2.84498  4.10281  1.96872  3.96872  2.64529  2.23092  2.27203  3.99169  2.37318  4.13807  3.16494  3.24482  2.96790  2.69512  3.20961  5.44084  4.14683      8 g - - -
          2.68618  4.42225  2.77519  2.73123  3.46354  2.40513  3.72494  3.29354  2.67741  2.69355  4.24690  2.90347  2.73739  3.18146  2.89801  2.37887  2.77519  2.98518  4.58477  3.61503
          0.01055  4.95261  5.67495  0.61958  0.77255  0.25819  1.48040
      9   2.34185  3.24628  4.85899  4.25090  2.28151  4.15912  4.48729  1.44371  4.05880  2.58359  3.51172  4.28603  4.52395  4.21012  2.96582  2.73834  3.23386  2.24176  5.01379  3.05159      9 i - - -
          2.68618  4.42225  2.77519  2.73123  3.46354  2.40513  3.72494  3.29354  2.67741  2.69355  4.24690  2.90347  2.73739  3.18146  2.89801  2.37887  2.77519  2.98518  4.58477  3.61503
          0.00839  5.18128  5.90363  0.61958  0.77255  0.48576  0.95510
     10   2.60614  4.47965  4.49759  3.90948  3.57977  2.50978  4.42374  2.25361  2.40052  1.42605  2.50475  4.10846  4.48654  4.00134  3.95537  3.40616  3.24275  2.51053  5.09496  3.90488     10 l - - -
          2.68618  4.42225  2.77519  2.73123  3.46354  2.40513  3.72494  3.29354  2.67741  2.69355  4.24690  2.90347  2.73739  3.18146  2.89801  2.37887  2.77519  2.98518  4.58477  3.61503
          0.00839  5.18128  5.90363  0.61958  0.77255  0.48576  0.95510
     11   4.13976  6.16681  2.43856  3.72862  6.23161  0.24989  5.43393  5.98063  4.71462  5.46203  6.41335  4.24062  5.10217  4.71278  5.25610  4.16135  4.60369  5.34098  7.21943  6.08792     11 G - - -
          2.68618  4.42225  2.77519  2.73123  3.46354  2.40513  3.72494  3.29354  2.67741  2.69355  4.24690  2.90347  2.73739  3.18146  2.89801  2.37887  2.77519  2.98518  4.58477  3.61503
          0.00839  5.18128  5.90363  0.61958  0.77255  0.48576  0.95510
     12   3.65459  4.96532  5.48535  4.91212  3.99639  4.96656  5.36762  0.59974  4.63656  2.13364  3.84341  5.05196  5.25076  4.91265  2.93312  4.32024  3.89447  2.21523  5.84135  4.68264     12 I - - -
          2.68618  4.42225  2.77519  2.73123  3.46354  2.40513  3.72494  3.29354  2.67741  2.69355  4.24690  2.90347  2.73739  3.18146  2.89801  2.37887  2.77519  2.98518  4.58477  3.61503
          0.00839  5.18128  5.90363  0.61958  0.77255  0.48576  0.95510
     13   3.46588  6.01225  0.69155  2.79245  5.32656  3.90610  3.11490  4.83581  2.48933  4.31210  5.11520  3.36686  4.45601  3.46180  3.71839  3.37793  2.68767  4.40215  6.45023  4.98847     13 D - - -
          2.68618  4.42225  2.77519  2.73123  3.46354  2.40513  3.72494  3.29354  2.67741  2.69355  4.24690  2.90347  2.73739  3.18146  2.89801  2.37887  2.77519  2.98518  4.58477  3.61503
          0.00839  5.18128  5.90363  0.61958  0.77255  0.48576  0.95510
     14   2.58293  4.62809  4.03740  2.75887  3.03360  4.01759  4.28540  2.64240  3.39557  2.82331  3.04314  3.82303  4.39322  3.68230  1.32510  3.27538  3.22940  2.15565  5.22437  4.00655     14 r - - -
          2.68618  4.42225  2.77519  2.73123  3.46354  2.40513  3.72494  3.29354  2.67741  2.69355  4.24690  2.90347  2.73739  3.18146  2.89801  2.37887  2.77519  2.98518  4.58477  3.61503
          0.00839  5.18128  5.90363  0.61958  0.77255  0.48576  0.95510
     15   2.34885  5.21540  3.87208  3.77872  5.53162  0.47060  5.09799  5.01869  4.04700  4.63616  5.45246  4.05547  4.60660  2.72141  4.37663  3.35750  3.71722  4.35285  6.79003  5.55268     15 G - - -
          2.68618  4.42225  2.77519  2.73123  3.46354  2.40513  3.72494  3.29354  2.67741  2.69355  4.24690  2.90347  2.73739  3.18146  2.89801  2.37887  2.77519  2.98518  4.58477  3.61503
          0.00839  5.18128  5.90363  0.61958  0.77255  0.48576  0.95510
     16   3.01076  3.65777  4.66878  3.15410  3.53823  3.56170  4.46240  1.65380  3.91886  1.35614  3.55412  4.20028  4.51121  2.96773  4.03465  3.44232  3.24311  2.17807  5.06029  3.87595     16 l - - -
          2.68618  4.42225  2.77519  2.73123  3.46354  2.40513  3.72494  3.29354  2.67741  2.69355  4.24690  2.90347  2.73739  3.18146  2.89801  2.37887  2.77519  2.98518  4.58477  3.61503
          0.00839  5.18128  5.90363  0.61958  0.77255  0.48576  0.95510
     17   2.98161  5.47990  3.22225  2.04991  4.82523  3.74904  3.93292  4.30599  2.00978  3.78176  4.52243  2.89281  4.14376  2.65032  2.75294  2.34234  1.57093  3.87110  5.90908  4.50543     17 t - - -
          2.68618  4.42225  2.77519  2.73123  3.46354  2.40513  3.72494  3.29354  2.67741  2.69355  4.24690  2.90347  2.73739  3.18146  2.89801  2.37887  2.77519  2.98518  4.58477  3.61503
          0.00839  5.18128  5.90363  0.61958  0.77255  0.48576  0.95510
     18   2.96513  5.46271  2.67266  2.65882  4.80313  3.73668  1.67555  4.28497  2.09691  3.76517  4.50518  2.34792  4.13152  3.02359  2.74633  2.43472  3.01934  3.85102  5.89711  3.50120     18 h - - -
          2.68618  4.42225  2.77519  2.73123  3.46354  2.40513  3.72494  3.29354  2.67741  2.69355  4.24690  2.90347  2.73739  3.18146  2.89801  2.37887  2.77519  2.98518  4.58477  3.61503
          0.00839  5.18128  5.90363  0.61958  0.77255  0.48576  0.95510
     19   3.10747  4.50440  4.90034  4.30250  2.95117  2.97260  4.59513  1.62549  4.12593  1.23594  3.54063  4.37238  2.54771  4.28207  4.19334  3.57235  3.34123  2.67930  5.12229  3.94615     19 l - - -
          2.68618  4.42225  2.77519  2.73123  3.46354  2.40513  3.72494  3.29354  2.67741  2.69355  4.24690  2.90347  2.73739  3.18146  2.89801  2.37887  2.77519  2.98518  4.58477  3.61503
          0.00839  5.18128  5.90363  0.61958  0.77255  0.48576  0.95510
     20   1.60667  4.92388  4.38921  3.92966  3.95365  4.23290  4.71449  3.25210  3.74434  0.86799  3.87996  4.21567  4.69652  2.84885  3.97952  3.59309  3.58533  3.14874  5.58648  4.40019     20 l - - -
          2.68618  4.42225  2.77519  2.73123  3.46354  2.40513  3.72494  3.29354  2.67741  2.69355  4.24690  2.90347  2.73739  3.18146  2.89801  2.37887  2.77519  2.98518  4.58477  3.61503
          0.00839  5.18128  5.90363  0.61958  0.77255  0.48576  0.95510
     21   1.33336  3.42436  4.30498  3.74514  3.79708  3.99310  3.01272  3.14166  3.65850  2.88423  3.79272  3.99850  4.44320  3.91362  3.91035  2.99056  2.11503  1.79397  5.28289  4.08122     21 a - - -
          2.68618  4.42225  2.77519  2.73123  3.46354  2.40513  3.72494  3.29354  2.67741  2.69355  4.24690  2.90347  2.73739  3.18146  2.89801  2.37887  2.77519  2.98518  4.58477  3.61503
          0.00839  5.18128  5.90363  0.61958  0.77255  0.48576  0.95510
     22   2.31086  2.76083  3.22204  3.39585  3.77365  3.99031  4.25342  2.94797  2.70101  2.37331  3.75223  3.77154  4.36768  3.62867  2.83391  3.24298  2.72707  2.26152  5.23561  1.98561     22 y - - -
          2.68618  4.42225  2.77519  2.73123  3.46354  2.40513  3.72494  3.29354  2.67741  2.69355  4.24690  2.90347  2.73739  3.18146  2.89801  2.37887  2.77519  2.98518  4.58477  3.61503
          0.00839  5.18128  5.90363  0.61958  0.77255  0.48576  0.95510
     23   2.20014  3.28179  4.42182  3.85142  3.69431  4.04111  4.45168  3.03264  3.74594  2.78384  3.69954  4.06515  4.46434  3.97897  3.95417  1.45234  2.47794  1.81585  5.19435  2.93347     23 s - - -
          2.68618  4.42225  2.77519  2.73123  3.46354  2.40513  3.72494  3.29354  2.67741  2.69355  4.24690  2.90347  2.73739  3.18146  2.89801  2.37887  2.77519  2.98518  4.58477  3.61503
          0.00839  5.18128  5.90363  0.61958  0.77255  0.48576  0.95510
     24   3.07232  4.44089  5.02483  4.41550  2.32726  4.25310  4.58544  1.58311  4.20764  2.07353  3.54182  4.40941  4.61091  4.34070  4.22280  2.97120  3.30505  1.45167  5.07208  3.03318     24 v - - -
          2.68618  4.42225  2.77519  2.73123  3.46354  2.40513  3.72494  3.29354  2.67741  2.69355  4.24690  2.90347  2.73739  3.18146  2.89801  2.37887  2.77519  2.98518  4.58477  3.61503
          0.00839  5.18128  5.90363  0.61958  0.77255  0.48576  0.95510
     25   2.99275  4.51640  4.29977  3.71905  1.67936  3.25457  4.35841  2.46133  2.96218  2.24954  3.62924  2.85877  4.43953  3.86662  3.85254  2.28379  3.22474  2.55409  5.12174  2.85585     25 f - - -
          2.68618  4.42225  2.77519  2.73123  3.46354  2.40513  3.72494  3.29354  2.67741  2.69355  4.24690  2.90347  2.73739  3.18146  2.89801  2.37887  2.77519  2.98518  4.58477  3.61503
          0.00839  5.18128  5.90363  0.61958  0.77255  0.48576  0.95510
     26   3.21788  5.77720  1.33926  2.02534  5.10605  3.81611  3.72378  4.60896  2.72974  4.07580  4.83476  1.83526  3.15660  3.24324  3.47278  2.51524  3.46401  4.16148  6.20631  4.75884     26 d - - -
          2.68618  4.42225  2.77519  2.73123  3.46354  2.40513  3.72494  3.29354  2.67741  2.69355  4.24690  2.90347  2.73739  3.18146  2.89801  2.37887  2.77519  2.98518  4.58477  3.61503
          0.08546  5.18128  2.57328  0.61958  0.77255  0.48576  0.95510
     27   2.34492  5.36760  3.20558  2.64926  4.68781  3.71142  3.90085  3.25545  1.88935  3.66228  4.41763  2.16110  2.32003  3.00708  2.57633  2.69927  2.77876  3.74538  5.81742  4.42567     27 k - - -
          2.68621  4.41858  2.77516  2.73125  3.46393  2.40513  3.72331  3.29393  2.67749  2.69358  4.24729  2.90226  2.73778  3.18185  2.89840  2.37873  2.77558  2.98557  4.58516  3.61542
          0.52085  1.52625  1.66795  1.31485  0.31268  0.70781  0.67869
     28   2.84108  5.34756  2.11097  1.97679  4.69047  2.85308  3.03417  3.30571  2.30187  3.65173  4.38910  2.82202  4.00688  2.89870  2.33082  2.64035  3.07246  3.73710  5.78110  4.37098     41 e - - -
          2.68618  4.42225  2.77519  2.73123  3.46354  2.40513  3.72494  3.29354  2.67741  2.69355  4.24690  2.90347  2.73739  3.18146  2.89801  2.37887  2.77519  2.98518  4.58477  3.61503
          0.01113  4.89947  5.62182  0.61958  0.77255  1.09015  0.40972
     29   2.85363  5.32243  3.10443  2.22197  4.65412  3.62636  3.81485  4.12720  1.61806  3.62016  4.36886  2.85807  4.02163  2.48789  3.02891  2.01367  2.86376  2.82978  5.76200  4.36403     42 k - - -
          2.68618  4.42225  2.77519  2.73123  3.46354  2.40513  3.72494  3.29354  2.67741  2.69355  4.24690  2.90347  2.73739  3.18146  2.89801  2.37887  2.77519  2.98518  4.58477  3.61503
          0.01113  4.89947  5.62182  0.61958  0.77255  0.79822  0.59807
     30   2.88146  5.39233  2.67329  2.19768  4.73719  3.64648  3.83821  4.22299  1.66079  3.69680  4.43386  2.04399  4.04392  2.65282  2.83803  2.35046  3.11296  3.48303  5.82393  4.41285     43 k - - -
          2.68618  4.42225  2.77519  2.73123  3.46354  2.40513  3.72494  3.29354  2.67741  2.69355  4.24690  2.90347  2.73739  3.18146  2.89801  2.37887  2.77519  2.98518  4.58477  3.61503
          0.01028  4.97809  5.70043  0.61958  0.77255  0.46528  0.98876
     31   2.38574  5.41730  2.74577  2.14877  4.75363  3.70358  3.89364  4.23323  1.64390  3.71921  4.46130  3.17488  2.55081  2.99327  3.12409  2.58795  2.65612  2.96208  5.85614  4.45057     44 k - - -
          2.68618  4.42225  2.77519  2.73123  3.46354  2.40513  3.72494  3.29354  2.67741  2.69355  4.24690  2.90347  2.73739  3.18146  2.89801  2.37887  2.77519  2.98518  4.58477  3.61503
          0.00897  5.11445  5.83680  0.61958  0.77255  0.68339  0.70300
     32   2.80361  4.89544  3.52984  2.49347  1.57466  3.83650  4.06014  2.87380  2.74435  3.12646  3.98462  3.44790  3.79220  2.64019  3.02647  2.70808  3.17250  3.19346  5.44219  2.76875     45 f - - -
          2.68618  4.42225  2.77519  2.73123  3.46354  2.40513  3.72494  3.29354  2.67741  2.69355  4.24690  2.90347  2.73739  3.18146  2.89801  2.37887  2.77519  2.98518  4.58477  3.61503
          0.07433  5.11445  2.72374  0.61958  0.77255  0.68339  0.70300
     33   2.73296  4.81561  2.92545  2.98730  2.59221  3.40254  4.05155  2.23491  2.72996  2.72516  3.90801  3.45503  4.20646  3.00786  2.84422  2.22579  2.41538  2.70555  5.37080  4.10041     46 s - - -
          2.68618  4.42225  2.77519  2.73123  3.46354  2.40513  3.72494  3.29354  2.67741  2.69355  4.24690  2.90347  2.73739  3.18146  2.89801  2.37887  2.77519  2.98518  4.58477  3.61503
          0.00957  5.04969  5.77204  0.61958  0.77255  0.55480  0.85376
     34   2.56176  4.36308  4.78311  4.17734  2.41985  4.11747  4.44307  2.00325  3.99327  2.13431  3.48103  4.23081  2.63629  4.15164  2.83732  3.42223  2.68067  2.35233  2.92792  2.87060     47 i - - -
          2.68618  4.42225  2.77519  2.73123  3.46354  2.40513  3.72494  3.29354  2.67741  2.69355  4.24690  2.90347  2.73739  3.18146  2.89801  2.37887  2.77519  2.98518  4.58477  3.61503
          0.00897  5.11445  5.83680  0.61958  0.77255  0.68339  0.70300
     35   2.94791  4.84318  3.59710  3.03356  3.67274  3.86132  4.08854  2.83059  2.27260  2.28919  3.93561  1.52923  4.24502  3.33179  2.91619  3.08735  3.17906  2.96756  5.39584  2.92082     48 n - - -
          2.68618  4.42225  2.77519  2.73123  3.46354  2.40513  3.72494  3.29354  2.67741  2.69355  4.24690  2.90347  2.73739  3.18146  2.89801  2.37887  2.77519  2.98518  4.58477  3.61503
          0.00897  5.11445  5.83680  0.61958  0.77255  0.68339  0.70300
     36   2.92695  5.42224  2.64622  2.46840  2.54767  3.70218  3.30920  4.24244  1.92358  3.72466  4.46466  3.17207  4.09583  2.08657  2.91263  2.18826  2.73290  3.80955  5.85844  4.45157     49 k - - -
          2.68618  4.42225  2.77519  2.73123  3.46354  2.40513  3.72494  3.29354  2.67741  2.69355  4.24690  2.90347  2.73739  3.18146  2.89801  2.37887  2.77519  2.98518  4.58477  3.61503
          0.00897  5.11445  5.83680  0.61958  0.77255  0.37947  1.15273
     37   2.26549  4.55311  5.13591  4.52718  2.44585  4.38057  4.71239  1.80137  4.32449  1.13971  3.51997  4.53525  4.72019  4.44125  4.33738  3.69676  3.42256  2.36067  5.17222  3.47172     50 l - - -
          2.68618  4.42225  2.77519  2.73123  3.46354  2.40513  3.72494  3.29354  2.67741  2.69355  4.24690  2.90347  2.73739  3.18146  2.89801  2.37887  2.77519  2.98518  4.58477  3.61503
          0.00839  5.18128  5.90363  0.61958  0.77255  0.48576  0.95510
     38   2.96518  5.31261  2.85635  1.62557  2.75582  3.76286  3.96048  3.60204  2.58236  3.59079  4.37055  3.10467  4.15656  3.08242  3.20747  1.91022  3.19671  3.66937  5.78290  2.57696     51 e - - -
          2.68618  4.42225  2.77519  2.73123  3.46354  2.40513  3.72494  3.29354  2.67741  2.69355  4.24690  2.90347  2.73739  3.18146  2.89801  2.37887  2.77519  2.98518  4.58477  3.61503
          0.00839  5.18128  5.90363  0.61958  0.77255  0.48576  0.95510
     39   2.96960  5.40048  2.91100  2.69213  4.72649  2.43395  3.95031  4.19201  2.07598  2.87951  4.46171  3.23398  2.18186  3.05840  3.18638  1.78620  2.94056  3.78414  5.86295  4.47113     52 s - - -
          2.68618  4.42225  2.77519  2.73123  3.46354  2.40513  3.72494  3.29354  2.67741  2.69355  4.24690  2.90347  2.73739  3.18146  2.89801  2.37887  2.77519  2.98518  4.58477  3.61503
          0.00839  5.18128  5.90363  0.61958  0.77255  0.48576  0.95510
     40   3.31782  5.85746  3.02296  1.94863  5.19914  3.20981  4.20316  4.69579  2.15099  4.16270  4.93851  0.98384  4.36533  3.32647  3.51241  2.87669  3.56837  4.25449  6.29166  4.85179     53 n - - -
          2.68618  4.42225  2.77519  2.73123  3.46354  2.40513  3.72494  3.29354  2.67741  2.69355  4.24690  2.90347  2.73739  3.18146  2.89801  2.37887  2.77519  2.98518  4.58477  3.61503
          0.00839  5.18128  5.90363  0.61958  0.77255  0.48576  0.95510
     41   2.96246  5.42522  2.34067  2.18096  3.25174  3.26457  3.93201  4.22243  2.53966  3.14333  4.47157  3.21500  1.72013  2.56739  3.16638  2.93372  2.77661  3.80499  5.86998  4.47073     54 p - - -
          2.68618  4.42225  2.77519  2.73123  3.46354  2.40513  3.72494  3.29354  2.67741  2.69355  4.24690  2.90347  2.73739  3.18146  2.89801  2.37887  2.77519  2.98518  4.58477  3.61503
          0.00839  5.18128  5.90363  0.61958  0.77255  0.48576  0.95510
     42   3.03286  4.53817  4.39189  3.80063  3.65134  4.11569  4.40037  1.25798  2.81249  2.00112  3.65097  3.23064  4.48425  3.91481  2.87068  3.39914  3.26368  2.10005  5.15289  3.95736     55 i - - -
          2.68618  4.42225  2.77519  2.73123  3.46354  2.40513  3.72494  3.29354  2.67741  2.69355  4.24690  2.90347  2.73739  3.18146  2.89801  2.37887  2.77519  2.98518  4.58477  3.61503
          0.00839  5.18128  5.90363  0.61958  0.77255  0.48576  0.95510
     43   2.96667  5.11121  3.40376  2.37780  3.02644  3.40466  4.01777  3.74222  2.06587  2.17550  2.47056  3.35692  4.19959  2.64427  2.43304  3.01724  2.97269  3.16107  5.62430  4.30244     56 k - - -
          2.68618  4.42225  2.77519  2.73123  3.46354  2.40513  3.72494  3.29354  2.67741  2.69355  4.24690  2.90347  2.73739  3.18146  2.89801  2.37887  2.77519  2.98518  4.58477  3.61503
          0.00839  5.18128  5.90363  0.61958  0.77255  0.48576  0.95510
     44   2.37016  5.45596  2.99171  2.31515  4.79540  1.97783  2.64091  4.27707  1.89361  3.75853  4.49840  3.02605  4.12754  3.02017  2.76595  2.92420  3.19063  2.97033  5.89167  4.48456     57 k - - -
          2.68618  4.42225  2.77519  2.73123  3.46354  2.40513  3.72494  3.29354  2.67741  2.69355  4.24690  2.90347  2.73739  3.18146  2.89801  2.37887  2.77519  2.98518  4.58477  3.61503
          0.00839  5.18128  5.90363  0.61958  0.77255  0.48576  0.95510
     45   3.04612  4.43734  4.87819  4.27599  2.61927  4.19791  3.27836  2.31340  4.08631  1.54889  3.19343  3.32052  4.56023  4.23539  4.13578  3.50476  3.27788  2.68392  1.67185  3.75956     58 l - - -
          2.68618  4.42225  2.77519  2.73123  3.46354  2.40513  3.72494  3.29354  2.67741  2.69355  4.24690  2.90347  2.73739  3.18146  2.89801  2.37887  2.77519  2.98518  4.58477  3.61503
          0.00839  5.18128  5.90363  0.61958  0.77255  0.48576  0.95510
     46   2.62037  5.48123  3.23725  2.31260  4.82760  3.75940  3.94115  4.30481  1.17799  3.78265  4.52650  2.90469  4.15420  3.04076  2.75921  2.28932  2.78602  3.87365  5.91078  4.51207     59 k - - -
          2.68618  4.42225  2.77519  2.73123  3.46354  2.40513  3.72494  3.29354  2.67741  2.69355  4.24690  2.90347  2.73739  3.18146  2.89801  2.37887  2.77519  2.98518  4.58477  3.61503
          0.00839  5.18128  5.90363  0.61958  0.77255  0.48576  0.95510
     47   2.97058  5.10304  3.41623  2.85638  4.32370  3.81696  4.02323  2.84512  2.01402  3.35282  3.58546  2.75677  4.20530  2.45426  2.86622  2.88314  2.95962  3.42508  1.97566  3.10911     60 w - - -
          2.68618  4.42225  2.77519  2.73123  3.46354  2.40513  3.72494  3.29354  2.67741  2.69355  4.24690  2.90347  2.73739  3.18146  2.89801  2.37887  2.77519  2.98518  4.58477  3.61503
          0.00839  5.18128  5.90363  0.61958  0.77255  0.48576  0.95510
     48   2.57552  5.67054  3.80233  3.14363  5.06781  4.11872  4.12951  4.45178  0.92980  2.35939  4.73129  3.61071  4.47890  2.73898  2.16603  3.38676  3.59097  4.09650  6.00353  4.75333     61 k - - -
          2.68618  4.42225  2.77519  2.73123  3.46354  2.40513  3.72494  3.29354  2.67741  2.69355  4.24690  2.90347  2.73739  3.18146  2.89801  2.37887  2.77519  2.98518  4.58477  3.61503
          0.00839  5.18128  5.90363  0.61958  0.77255  0.48576  0.95510
     49   2.37445  4.84729  3.65506  3.09152  4.00963  3.90018  4.13252  3.38404  3.05920  1.80265  3.34537  3.54961  4.28357  2.45700  2.15282  2.18816  3.20899  2.91549  5.40740  3.30036     62 l - - -
          2.68618  4.42225  2.77519  2.73123  3.46354  2.40513  3.72494  3.29354  2.67741  2.69355  4.24690  2.90347  2.73739  3.18146  2.89801  2.37887  2.77519  2.98518  4.58477  3.61503
          0.00839  5.18128  5.90363  0.61958  0.77255  0.48576  0.95510
     50   3.03636  5.36853  3.36975  2.60640  3.07667  3.82607  3.54870  4.10219  1.70996  3.01595  4.42658  3.32274  4.21252  2.88071  1.47585  3.03215  3.26126  3.73501  5.81494  3.34816     63 r - - -
          2.68618  4.42225  2.77519  2.73123  3.46354  2.40513  3.72494  3.29354  2.67741  2.69355  4.24690  2.90347  2.73739  3.18146  2.89801  2.37887  2.77519  2.98518  4.58477  3.61503
          0.00839  5.18128  5.90363  0.61958  0.77255  0.48576  0.95510
     51   2.02675  5.55802  3.03753  2.45363  4.91628  3.82230  3.98983  4.38398  1.08272  3.85079  4.60428  3.29154  4.22070  2.93145  2.53886  3.04347  3.30746  3.95770  5.96571  4.58463     64 k - - -
          2.68618  4.42225  2.77519  2.73123  3.46354  2.40513  3.72494  3.29354  2.67741  2.69355  4.24690  2.90347  2.73739  3.18146  2.89801  2.37887  2.77519  2.98518  4.58477  3.61503
          0.00839  5.18128  5.90363  0.61958  0.77255  0.48576  0.95510
     52   2.99146  4.57012  4.15000  3.57359  2.51820  4.03644  3.70002  2.72348  2.76934  1.91778  3.68026  3.89262  4.41047  2.84885  2.12832  3.30253  3.22319  1.96627  5.16887  3.21021     65 l - - -
          2.68618  4.42225  2.77519  2.73123  3.46354  2.40513  3.72494  3.29354  2.67741  2.69355  4.24690  2.90347  2.73739  3.18146  2.89801  2.37887  2.77519  2.98518  4.58477  3.61503
          0.00839  5.18128  5.90363  0.61958  0.77255  0.48576  0.95510
     53   2.97194  5.19407  2.76874  2.80054  4.44040  2.93208  3.99582  2.45631  1.84302  2.65214  4.26301  3.32176  4.18649  3.14076  1.91360  2.99985  3.20261  2.83381  5.69029  4.35177     66 k - - -
          2.68618  4.42225  2.77519  2.73123  3.46354  2.40513  3.72494  3.29354  2.67741  2.69355  4.24690  2.90347  2.73739  3.18146  2.89801  2.37887  2.77519  2.98518  4.58477  3.61503
          0.00839  5.18128  5.90363  0.61958  0.77255  0.48576  0.95510
     54   3.15396  5.53838  3.46193  2.40977  4.89128  3.90760  4.02336  4.32877  2.02307  3.49337  4.59049  3.38901  4.28853  3.13405  1.14946  2.54283  3.36880  3.93756  5.93195  2.85307     67 r - - -
          2.68618  4.42225  2.77519  2.73123  3.46354  2.40513  3.72494  3.29354  2.67741  2.69355  4.24690  2.90347  2.73739  3.18146  2.89801  2.37887  2.77519  2.98518  4.58477  3.61503
          0.00839  5.18128  5.90363  0.61958  0.77255  0.48576  0.95510
     55   2.97616  4.83695  3.66331  2.03600  2.51947  3.20746  4.13686  2.60675  3.07182  2.65131  3.93228  3.55632  4.28563  3.39499  2.96117  1.64180  3.20785  2.89108  5.39910  4.13761     68 s - - -
          2.68618  4.42225  2.77519  2.73123  3.46354  2.40513  3.72494  3.29354  2.67741  2.69355  4.24690  2.90347  2.73739  3.18146  2.89801  2.37887  2.77519  2.98518  4.58477  3.61503
          0.00839  5.18128  5.90363  0.61958  0.77255  0.48576  0.95510
     56   3.65706  4.97287  5.56963  4.97183  3.67271  4.90643  5.23546  1.81934  4.79455  0.81050  2.77628  5.04948  5.15539  3.24024  4.80284  4.24055  3.88002  2.03031  5.56399  4.47756     69 l - - -
          2.68618  4.42225  2.77519  2.73123  3.46354  2.40513  3.72494  3.29354  2.67741  2.69355  4.24690  2.90347  2.73739  3.18146  2.89801  2.37887  2.77519  2.98518  4.58477  3.61503
          0.00839  5.18128  5.90363  0.61958  0.77255  0.48576  0.95510
     57   3.36525  5.70935  3.72159  3.07556  5.12970  4.07809  4.10159  4.53091  1.46962  2.61672  4.76237  3.55672  4.44146  1.68793  1.69214  2.72766  3.55768  4.14724  6.03064  4.75946     70 k - - -
          2.68618  4.42225  2.77519  2.73123  3.46354  2.40513  3.72494  3.29354  2.67741  2.69355  4.24690  2.90347  2.73739  3.18146  2.89801  2.37887  2.77519  2.98518  4.58477  3.61503
          0.16850  5.18128  1.90080  0.61958  0.77255  0.48576  0.95510
     58   2.88705  5.38280  2.60624  2.58486  4.72183  3.66219  2.27006  4.20336  2.27828  3.68538  4.42524  2.41278  2.66755  2.94865  2.52619  2.54673  2.70578  3.06870  5.81901  4.41197     71 h - - -
          2.68618  4.42225  2.77519  2.73123  3.46354  2.40513  3.72494  3.29354  2.67741  2.69355  4.24690  2.90347  2.73739  3.18146  2.89801  2.37887  2.77519  2.98518  4.58477  3.61503
          0.00983  5.02261  5.74496  0.61958  0.77255  0.88852  0.52978
     59   2.69795  4.66015  3.73464  3.16719  3.80244  3.87207  4.11848  3.16634  2.47047  1.65121  3.17477  2.94296  4.25212  2.51804  3.16933  3.11302  3.13816  2.27722  3.24172  3.99678     72 l - - -
          2.68618  4.42225  2.77519  2.73123  3.46354  2.40513  3.72494  3.29354  2.67741  2.69355  4.24690  2.90347  2.73739  3.18146  2.89801  2.37887  2.77519  2.98518  4.58477  3.61503
          0.00983  5.02261  5.74496  0.61958  0.77255  0.29734  1.35786
     60   2.78276  5.49197  2.75311  1.64793  4.83658  2.62299  3.93364  4.32392  1.98744  3.79700  4.53382  2.58617  4.13716  3.03129  2.88500  2.08555  3.20931  3.88257  5.92404  4.51047     73 e - - -
          2.68618  4.42225  2.77519  2.73123  3.46354  2.40513  3.72494  3.29354  2.67741  2.69355  4.24690  2.90347  2.73739  3.18146  2.89801  2.37887  2.77519  2.98518  4.58477  3.61503
          0.00839  5.18128  5.90363  0.61958  0.77255  0.48576  0.95510
     61   2.51826  5.46614  3.28106  2.41925  4.80562  3.78120  3.01393  4.27188  1.74019  3.75947  4.51238  3.25578  4.17134  3.05355  1.57785  2.64499  3.23644  2.93483  5.89365  4.50896     74 r - - -
          2.68618  4.42225  2.77519  2.73123  3.46354  2.40513  3.72494  3.29354  2.67741  2.69355  4.24690  2.90347  2.73739  3.18146  2.89801  2.37887  2.77519  2.98518  4.58477  3.61503
          0.00839  5.18128  5.90363  0.61958  0.77255  0.48576  0.95510
     62   2.99960  4.78118  3.78728  3.21773  3.91307  3.95052  2.34960  2.65775  3.14505  2.64052  3.88075  3.05892  4.33048  3.48097  1.51326  3.19004  3.23000  2.54646  5.33877  2.74286     75 r - - -
          2.68618  4.42225  2.77519  2.73123  3.46354  2.40513  3.72494  3.29354  2.67741  2.69355  4.24690  2.90347  2.73739  3.18146  2.89801  2.37887  2.77519  2.98518  4.58477  3.61503
          0.00839  5.18128  5.90363  0.61958  0.77255  0.48576  0.95510
     63   2.61161  5.08059  2.75530  2.86437  4.29566  3.81752  3.18656  2.38030  1.92972  3.07892  3.04526  2.25735  4.20594  3.19842  3.30582  3.02558  3.19714  3.39941  3.26020  3.40162     76 k - - -
          2.68618  4.42225  2.77519  2.73123  3.46354  2.40513  3.72494  3.29354  2.67741  2.69355  4.24690  2.90347  2.73739  3.18146  2.89801  2.37887  2.77519  2.98518  4.58477  3.61503
          0.00839  5.18128  5.90363  0.61958  0.77255  0.48576  0.95510
     64   2.63086  5.49652  3.27652  2.34027  4.84785  3.78263  3.24197  4.31982  1.74272  3.79343  4.54040  3.25311  4.17311  3.04906  1.51500  2.49919  2.79280  3.89160  5.91577  4.52698     77 r - - -
          2.68618  4.42225  2.77519  2.73123  3.46354  2.40513  3.72494  3.29354  2.67741  2.69355  4.24690  2.90347  2.73739  3.18146  2.89801  2.37887  2.77519  2.98518  4.58477  3.61503
          0.00839  5.18128  5.90363  0.61958  0.77255  0.48576  0.95510
     65   1.65515  5.07397  3.42984  2.87076  4.28768  3.12679  4.03074  2.67770  2.36604  2.65621  4.15238  3.17981  4.20856  3.20355  2.63491  2.21072  2.95711  3.39198  5.59464  3.81642     78 a - - -
          2.68618  4.42225  2.77519  2.73123  3.46354  2.40513  3.72494  3.29354  2.67741  2.69355  4.24690  2.90347  2.73739  3.18146  2.89801  2.37887  2.77519  2.98518  4.58477  3.61503
          0.00839  5.18128  5.90363  0.61958  0.77255  0.48576  0.95510
     66   2.65366  5.42579  3.23927  2.36252  4.75270  2.28878  3.93344  4.22240  2.20192  2.77038  4.47223  3.22466  4.14103  1.87384  2.29641  2.94118  3.19919  3.09549  5.86744  4.47313     79 q - - -
          2.68618  4.42225  2.77519  2.73123  3.46354  2.40513  3.72494  3.29354  2.67741  2.69355  4.24690  2.90347  2.73739  3.18146  2.89801  2.37887  2.77519  2.98518  4.58477  3.61503
          0.00839  5.18128  5.90363  0.61958  0.77255  0.48576  0.95510
     67   3.04802  5.54643  2.57845  2.31317  4.89913  3.78853  2.27752  4.37706  1.19328  3.84447  4.59071  3.25531  4.19166  3.07491  2.74790  3.00672  3.03484  3.94239  5.96328  4.56582     80 k - - -
          2.68618  4.42225  2.77519  2.73123  3.46354  2.40513  3.72494  3.29354  2.67741  2.69355  4.24690  2.90347  2.73739  3.18146  2.89801  2.37887  2.77519  2.98518  4.58477  3.61503
          0.37033  5.18128  1.19115  0.61958  0.77255  0.48576  0.95510
     68   2.83562  4.99133  3.23618  2.71292  4.25879  1.71559  3.07682  3.67405  2.71133  3.28756  2.88135  2.26045  4.06516  3.06461  3.16186  2.88335  2.48445  3.35284  5.53790  4.21209     81 g - - -
          2.68618  4.42225  2.77519  2.73123  3.46354  2.40513  3.72494  3.29354  2.67741  2.69355  4.24690  2.90347  2.73739  3.18146  2.89801  2.37887  2.77519  2.98518  4.58477  3.61503
          0.01202  4.82298  5.54532  0.61958  0.77255  1.18783  0.36367
     69   2.42411  5.04190  3.29455  2.54804  4.29222  3.69581  3.87868  3.69497  2.10016  3.29884  4.12099  3.23562  4.08474  3.03296  2.17643  2.71328  3.10317  1.70138  5.53643  4.22255     82 v - - -
          2.68618  4.42225  2.77519  2.73123  3.46354  2.40513  3.72494  3.29354  2.67741  2.69355  4.24690  2.90347  2.73739  3.18146  2.89801  2.37887  2.77519  2.98518  4.58477  3.61503
          0.01202  4.82298  5.54532  0.61958  0.77255  1.18783  0.36367
     70   2.24649  5.27750  3.10011  2.55832  4.61330  3.61240  2.72666  4.07764  1.48699  3.58118  4.33936  2.64148  4.01239  2.91446  2.99867  2.44484  2.83936  3.66730  5.73021  4.34377     83 k - - -
          2.68618  4.42225  2.77519  2.73123  3.46354  2.40513  3.72494  3.29354  2.67741  2.69355  4.24690  2.90347  2.73739  3.18146  2.89801  2.37887  2.77519  2.98518  4.58477  3.61503
          0.01202  4.82298  5.54532  0.61958  0.77255  1.18783  0.36367
     71   2.45612  4.76012  3.45266  2.88584  3.93678  3.73350  3.44170  2.50991  2.33971  1.69378  3.85108  2.72329  4.11690  3.17748  2.68511  2.96001  3.06402  3.05679  5.30620  4.03513     84 l - - -
          2.68618  4.42225  2.77519  2.73123  3.46354  2.40513  3.72494  3.29354  2.67741  2.69355  4.24690  2.90347  2.73739  3.18146  2.89801  2.37887  2.77519  2.98518  4.58477  3.61503
          0.01202  4.82298  5.54532  0.61958  0.77255  1.18783  0.36367
     72   2.94358  5.14385  3.31933  2.75927  4.40482  3.73290  2.48742  2.78641  1.68839  3.40203  4.22306  3.26183  1.90986  3.03980  2.93978  2.96842  3.16710  3.49910  5.60393  4.28816     85 k - - -
          2.68618  4.42225  2.77519  2.73123  3.46354  2.40513  3.72494  3.29354  2.67741  2.69355  4.24690  2.90347  2.73739  3.18146  2.89801  2.37887  2.77519  2.98518  4.58477  3.61503
          0.01202  4.82298  5.54532  0.61958  0.77255  1.18783  0.36367
     73   2.83740  4.95561  3.25575  1.40292  4.19985  2.77231  3.91099  3.56691  2.73520  2.47749  4.05824  3.23713  4.07430  3.08082  3.18559  2.89662  2.59731  2.72537  5.50283  4.18511     86 e - - -
          2.68618  4.42225  2.77519  2.73123  3.46354  2.40513  3.72494  3.29354  2.67741  2.69355  4.24690  2.90347  2.73739  3.18146  2.89801  2.37887  2.77519  2.98518  4.58477  3.61503
          0.01202  4.82298  5.54532  0.61958  0.77255  1.18783  0.36367
     74   2.55035  5.25413  2.85771  2.39779  4.56658  3.60040  3.79858  4.02981  2.10219  3.54502  4.30560  1.63763  3.99903  2.90816  3.03282  2.80326  2.62646  3.62759  3.28187  4.31612     87 n - - -
          2.68618  4.42225  2.77519  2.73123  3.46354  2.40513  3.72494  3.29354  2.67741  2.69355  4.24690  2.90347  2.73739  3.18146  2.89801  2.37887  2.77519  2.98518  4.58477  3.61503
          0.01202  4.82298  5.54532  0.61958  0.77255  1.18783  0.36367
     75   2.40020  4.99503  3.27665  2.75885  4.38565  2.86560  3.95741  3.80190  2.75639  3.40609  4.21629  3.25319  2.72590  1.41404  3.20669  2.87207  3.09454  2.62402  5.64133  4.31267     88 q - - -
          2.68618  4.42225  2.77519  2.73123  3.46354  2.40513  3.72494  3.29354  2.67741  2.69355  4.24690  2.90347  2.73739  3.18146  2.89801  2.37887  2.77519  2.98518  4.58477  3.61503
          0.01202  4.82298  5.54532  0.61958  0.77255  0.88391  0.53301
     76   2.86445  2.94424  4.35945  2.80119  3.09574  3.97241  4.27754  2.23152  3.64574  2.17448  1.85261  3.96595  4.34115  2.99518  3.81562  3.26017  2.44985  2.58138  4.94480  3.75456     89 m - - -
          2.68618  4.42225  2.77519  2.73123  3.46354  2.40513  3.72494  3.29354  2.67741  2.69355  4.24690  2.90347  2.73739  3.18146  2.89801  2.37887  2.77519  2.98518  4.58477  3.61503
          0.01100  4.91144  5.63379  0.61958  0.77255  0.34304  1.23652
     77   2.94045  5.40458  2.78035  2.37590  4.73154  3.72073  2.98457  3.03861  1.51017  2.56500  4.45028  3.19574  4.11366  2.69564  2.92488  2.91168  2.56857  3.78551  5.84765  4.44930     90 k - - -
          2.68618  4.42225  2.77519  2.73123  3.46354  2.40513  3.72494  3.29354  2.67741  2.69355  4.24690  2.90347  2.73739  3.18146  2.89801  2.37887  2.77519  2.98518  4.58477  3.61503
          0.00874  5.13967  5.86202  0.61958  0.77255  0.41277  1.08417
     78   2.78341  3.76998  2.77855  2.39831  4.78536  3.28155  3.91944  3.55123  1.38543  3.74985  3.76788  2.65335  4.12492  2.86959  2.77774  2.69929  2.77515  3.83439  5.88495  4.47859     91 k - - -
          2.68618  4.42225  2.77519  2.73123  3.46354  2.40513  3.72494  3.29354  2.67741  2.69355  4.24690  2.90347  2.73739  3.18146  2.89801  2.37887  2.77519  2.98518  4.58477  3.61503
          0.00839  5.18128  5.90363  0.61958  0.77255  0.48576  0.95510
     79   2.96957  3.33071  3.31802  2.75903  4.53065  3.77981  3.97387  3.96341  2.01380  2.71958  3.41245  2.30936  4.17023  2.69788  1.83373  2.78354  3.20008  3.61141  5.74340  3.35661     92 r - - -
          2.68618  4.42225  2.77519  2.73123  3.46354  2.40513  3.72494  3.29354  2.67741  2.69355  4.24690  2.90347  2.73739  3.18146  2.89801  2.37887  2.77519  2.98518  4.58477  3.61503
          0.00839  5.18128  5.90363  0.61958  0.77255  0.48576  0.95510
     80   3.00092  4.42617  4.68043  4.08300  3.52308  2.47630  4.45401  2.25822  3.92578  1.33926  2.80426  4.19972  4.50261  4.10937  4.03355  2.49602  2.53767  2.67411  5.04345  3.14594     93 l - - -
          2.68618  4.42225  2.77519  2.73123  3.46354  2.40513  3.72494  3.29354  2.67741  2.69355  4.24690  2.90347  2.73739  3.18146  2.89801  2.37887  2.77519  2.98518  4.58477  3.61503
          0.00839  5.18128  5.90363  0.61958  0.77255  0.48576  0.95510
     81   2.66936  5.50138  3.23386  1.90876  4.85223  3.23109  3.94357  4.33207  1.69301  3.80285  4.54441  2.65064  4.15868  3.04199  1.76711  2.74790  3.23111  3.89597  5.92509  4.52460     94 k - - -
          2.68618  4.42225  2.77519  2.73123  3.46354  2.40513  3.72494  3.29354  2.67741  2.69355  4.24690  2.90347  2.73739  3.18146  2.89801  2.37887  2.77519  2.98518  4.58477  3.61503
          0.00839  5.18128  5.90363  0.61958  0.77255  0.48576  0.95510
     82   2.49104  5.44730  3.23806  2.68162  4.78945  3.74883  3.93571  4.26420  1.91665  3.75208  4.49813  2.64545  3.05536  3.03680  2.17274  1.63617  3.20547  3.54575  5.88901  4.49117     95 s - - -
          2.68618  4.42225  2.77519  2.73123  3.46354  2.40513  3.72494  3.29354  2.67741  2.69355  4.24690  2.90347  2.73739  3.18146  2.89801  2.37887  2.77519  2.98518  4.58477  3.61503
          0.00839  5.18128  5.90363  0.61958  0.77255  0.48576  0.95510
     83   2.98512  4.67829  3.90859  3.33942  3.81093  3.97590  4.23260  1.38344  2.39304  2.55630  2.85577  3.09516  4.35423  2.82495  3.62474  2.88119  2.93188  2.94906  5.26345  3.19289     96 i - - -
          2.68618  4.42225  2.77519  2.73123  3.46354  2.40513  3.72494  3.29354  2.67741  2.69355  4.24690  2.90347  2.73739  3.18146  2.89801  2.37887  2.77519  2.98518  4.58477  3.61503
          0.00839  5.18128  5.90363  0.61958  0.77255  0.48576  0.95510
     84   3.01516  5.53174  2.65990  1.20170  4.87622  2.89838  3.24378  4.36347  2.56233  3.83488  4.57531  3.21993  4.16399  2.51781  2.36773  2.97213  3.24812  3.92261  5.96074  4.54666     97 e - - -
          2.68618  4.42225  2.77519  2.73123  3.46354  2.40513  3.72494  3.29354  2.67741  2.69355  4.24690  2.90347  2.73739  3.18146  2.89801  2.37887  2.77519  2.98518  4.58477  3.61503
          0.00839  5.18128  5.90363  0.61958  0.77255  0.48576  0.95510
     85   2.95600  5.46240  2.28053  2.45063  4.80576  3.13102  3.91724  4.29042  2.22097  3.17310  3.19891  2.74068  2.14293  2.31011  2.70286  2.91903  3.18715  3.85213  5.89597  4.48618     98 p - - -
          2.68618  4.42225  2.77519  2.73123  3.46354  2.40513  3.72494  3.29354  2.67741  2.69355  4.24690  2.90347  2.73739  3.18146  2.89801  2.37887  2.77519  2.98518  4.58477  3.61503
          0.00839  5.18128  5.90363  0.61958  0.77255  0.48576  0.95510
     86   3.06385  5.19753  3.51674  2.93707  2.99735  3.89151  4.05719  3.35219  1.33458  2.86978  4.26938  3.43536  3.05073  3.21772  1.82212  3.11176  3.28733  3.52887  5.68223  4.37814     99 k - - -
          2.68618  4.42225  2.77519  2.73123  3.46354  2.40513  3.72494  3.29354  2.67741  2.69355  4.24690  2.90347  2.73739  3.18146  2.89801  2.37887  2.77519  2.98518  4.58477  3.61503
          0.00839  5.18128  5.90363  0.61958  0.77255  0.48576  0.95510
     87   3.05265  4.53097  4.48784  3.90187  3.65102  4.15935  4.46418  1.40529  3.76289  2.28236  3.64861  2.99417  4.52678  4.01066  2.20040  3.44708  2.88160  1.84040  5.16969  3.97551    100 i - - -
          2.68618  4.42225  2.77519  2.73123  3.46354  2.40513  3.72494  3.29354  2.67741  2.69355  4.24690  2.90347  2.73739  3.18146  2.89801  2.37887  2.77519  2.98518  4.58477  3.61503
          0.00839  5.18128  5.90363  0.61958  0.77255  0.48576  0.95510
     88   3.11264  5.65198  2.12395  1.41447  4.98975  3.78384  4.04293  4.48529  1.85094  3.95364  4.70152  2.45285  4.22734  2.57941  3.33022  2.67406  3.35187  4.04002  6.08104  4.65023    101 e - - -
          2.68618  4.42225  2.77519  2.73123  3.46354  2.40513  3.72494  3.29354  2.67741  2.69355  4.24690  2.90347  2.73739  3.18146  2.89801  2.37887  2.77519  2.98518  4.58477  3.61503
          0.00839  5.18128  5.90363  0.61958  0.77255  0.48576  0.95510
     89   2.95681  5.38061  2.83166  2.68514  4.69105  3.06881  3.93566  4.15327  1.92853  2.76991  4.43055  2.61478  4.13724  2.64224  2.79993  2.17296  3.18799  2.60373  3.45794  3.74253    102 k - - -
          2.68618  4.42225  2.77519  2.73123  3.46354  2.40513  3.72494  3.29354  2.67741  2.69355  4.24690  2.90347  2.73739  3.18146  2.89801  2.37887  2.77519  2.98518  4.58477  3.61503
          0.00839  5.18128  5.90363  0.61958  0.77255  0.48576  0.95510
     90   3.00027  4.46474  4.50804  3.91860  2.78930  4.10936  2.41945  1.72253  3.78753  1.90798  3.57951  4.10734  4.47804  3.21724  2.92293  3.39800  2.93204  2.71754  5.07095  2.49190    103 i - - -
          2.68618  4.42225  2.77519  2.73123  3.46354  2.40513  3.72494  3.29354  2.67741  2.69355  4.24690  2.90347  2.73739  3.18146  2.89801  2.37887  2.77519  2.98518  4.58477  3.61503
          0.00839  5.18128  5.90363  0.61958  0.77255  0.48576  0.95510
     91   3.00746  2.71834  4.93476  4.32230  3.16084  4.17388  4.50576  1.83017  4.11549  1.95762  3.50406  4.32415  4.53742  4.25366  3.26577  3.48382  2.73348  2.24402  5.00965  1.81631    104 y - - -
          2.68618  4.42225  2.77519  2.73123  3.46354  2.40513  3.72494  3.29354  2.67741  2.69355  4.24690  2.90347  2.73739  3.18146  2.89801  2.37887  2.77519  2.98518  4.58477  3.61503
          0.00839  5.18128  5.90363  0.61958  0.77255  0.48576  0.95510
     92   3.15664  5.60756  3.18864  1.86206  4.89449  3.84037  1.22742  4.39917  2.48145  3.89150  4.66452  2.64975  4.27362  3.18554  3.25202  3.11615  3.38977  3.99108  6.01359  3.08363    105 h - - -
          2.68618  4.42225  2.77519  2.73123  3.46354  2.40513  3.72494  3.29354  2.67741  2.69355  4.24690  2.90347  2.73739  3.18146  2.89801  2.37887  2.77519  2.98518  4.58477  3.61503
          0.00839  5.18128  5.90363  0.61958  0.77255  0.48576  0.95510
     93   2.96150  5.45435  2.66825  2.07643  4.79246  3.73529  3.92372  2.84362  2.41858  3.75612  4.49719  1.76672  4.12958  2.83485  2.14701  2.92682  3.19261  3.11666  5.89057  4.48458    106 n - - -
          2.68618  4.42225  2.77519  2.73123  3.46354  2.40513  3.72494  3.29354  2.67741  2.69355  4.24690  2.90347  2.73739  3.18146  2.89801  2.37887  2.77519  2.98518  4.58477  3.61503
          0.00839  5.18128  5.90363  0.61958  0.77255  0.48576  0.95510
     94   3.00999  3.04183  4.96853  4.35402  3.47461  4.18003  4.51338  1.95298  4.14046  1.65980  3.50035  4.34059  4.54303  4.27246  4.15067  3.49139  2.44350  2.04496  2.63433  2.57770    107 l - - -
          2.68618  4.42225  2.77519  2.73123  3.46354  2.40513  3.72494  3.29354  2.67741  2.69355  4.24690  2.90347  2.73739  3.18146  2.89801  2.37887  2.77519  2.98518  4.58477  3.61503
          0.00839  5.18128  5.90363  0.61958  0.77255  0.48576  0.95510
     95   2.09125  3.36372  4.41072  3.85638  3.83202  3.99557  4.52023  2.22763  3.76317  2.91463  3.82815  4.06885  2.98909  4.00687  3.99502  1.18447  3.29116  2.49461  5.32503  4.12816    108 s - - -
          2.68618  4.42225  2.77519  2.73123  3.46354  2.40513  3.72494  3.29354  2.67741  2.69355  4.24690  2.90347  2.73739  3.18146  2.89801  2.37887  2.77519  2.98518  4.58477  3.61503
          0.00839  5.18128  5.90363  0.61958  0.77255  0.48576  0.95510
     96   2.65777  3.84998  3.43664  2.85826  4.77327  3.85397  4.02940  4.20843  1.33676  3.72932  4.51170  3.37254  4.25191  3.14772  1.61331  2.74760  2.67283  3.82467  5.88479  4.54435    109 k - - -
          2.68618  4.42225  2.77519  2.73123  3.46354  2.40513  3.72494  3.29354  2.67741  2.69355  4.24690  2.90347  2.73739  3.18146  2.89801  2.37887  2.77519  2.98518  4.58477  3.61503
          0.00839  5.18128  5.90363  0.61958  0.77255  0.48576  0.95510
     97   2.96453  3.37595  2.98816  2.17038  4.81740  3.73613  3.92133  4.30165  1.54221  3.77570  4.51271  2.85999  4.12979  2.10600  2.39779  2.59363  3.19517  3.86277  5.90239  4.49413    110 k - - -
          2.68618  4.42225  2.77519  2.73123  3.46354  2.40513  3.72494  3.29354  2.67741  2.69355  4.24690  2.90347  2.73739  3.18146  2.89801  2.37887  2.77519  2.98518  4.58477  3.61503
          0.00839  5.18128  5.90363  0.61958  0.77255  0.48576  0.95510
     98   3.25325  4.71480  4.99736  4.49032  3.99976  2.88512  4.98394  0.73113  4.36018  2.91899  3.94836  4.56898  3.01437  4.57343  4.49261  3.72005  3.55040  1.99241  5.60894  4.41857    111 i - - -
          2.68618  4.42225  2.77519  2.73123  3.46354  2.40513  3.72494  3.29354  2.67741  2.69355  4.24690  2.90347  2.73739  3.18146  2.89801  2.37887  2.77519  2.98518  4.58477  3.61503
          0.00839  5.18128  5.90363  0.61958  0.77255  0.48576  0.95510
     99   2.42754  4.47177  4.69918  4.10938  3.59228  4.17090  4.51591  2.43295  3.96094  2.24838  3.60165  4.23738  3.10306  4.15270  4.08271  2.85858  2.79843  1.06276  5.12043  3.93481    112 v - - -
          2.68618  4.42225  2.77519  2.73123  3.46354  2.40513  3.72494  3.29354  2.67741  2.69355  4.24690  2.90347  2.73739  3.18146  2.89801  2.37887  2.77519  2.98518  4.58477  3.61503
          0.00839  5.18128  5.90363  0.61958  0.77255  0.48576  0.95510
    100   2.98789  5.48911  1.85806  2.15393  3.28381  3.35943  3.94565  4.30989  2.03386  3.79105  4.53313  1.87394  4.14678  3.04611  3.18655  2.94966  3.22064  3.87589  5.92472  3.49257    113 d - - -
          2.68618  4.42225  2.77519  2.73123  3.46354  2.40513  3.72494  3.29354  2.67741  2.69355  4.24690  2.90347  2.73739  3.18146  2.89801  2.37887  2.77519  2.98518  4.58477  3.61503
          0.00839  5.18128  5.90363  0.61958  0.77255  0.48576  0.95510
    101   3.08318  3.35944  5.05265  4.43761  1.96122  4.25885  4.59018  1.94112  4.22326  1.42018  2.35333  4.42338  4.61165  4.34269  4.22624  3.57228  3.02446  2.66990  3.66802  3.89591    114 l - - -
          2.68618  4.42225  2.77519  2.73123  3.46354  2.40513  3.72494  3.29354  2.67741  2.69355  4.24690  2.90347  2.73739  3.18146  2.89801  2.37887  2.77519  2.98518  4.58477  3.61503
          0.00839  5.18128  5.90363  0.61958  0.77255  0.48576  0.95510
    102   1.07270  4.94597  2.77179  3.08956  2.51354  3.88281  4.19230  3.53862  3.11238  3.22595  4.09292  2.78197  4.31041  3.42977  3.53051  3.14586  3.27059  2.81402  5.54121  4.25710    115 a - - -
          2.68618  4.42225  2.77519  2.73123  3.46354  2.40513  3.72494  3.29354  2.67741  2.69355  4.24690  2.90347  2.73739  3.18146  2.89801  2.37887  2.77519  2.98518  4.58477  3.61503
          0.00839  5.18128  5.90363  0.61958  0.77255  0.48576  0.95510
    103   3.12902  5.11198  3.70668  3.10769  4.32478  3.98343  4.13327  2.12529  1.14084  2.60068  4.19661  3.16479  4.35867  3.32788  2.55410  3.22408  3.34766  3.10613  5.61793  4.35582    116 k - - -
          2.68618  4.42225  2.77519  2.73123  3.46354  2.40513  3.72494  3.29354  2.67741  2.69355  4.24690  2.90347  2.73739  3.18146  2.89801  2.37887  2.77519  2.98518  4.58477  3.61503
          0.00839  5.18128  5.90363  0.61958  0.77255  0.48576  0.95510
    104   2.37145  5.46780  2.23143  1.56656  4.81099  3.73120  3.25269  4.29604  2.11331  3.77224  4.50919  2.68450  4.12636  3.01807  3.15037  2.79874  2.93652  3.85747  3.70268  4.49083    117 e - - -
          2.68618  4.42225  2.77519  2.73123  3.46354  2.40513  3.72494  3.29354  2.67741  2.69355  4.24690  2.90347  2.73739  3.18146  2.89801  2.37887  2.77519  2.98518  4.58477  3.61503
          0.00839  5.18128  5.90363  0.61958  0.77255  0.48576  0.95510
    105   2.59951  5.34513  3.27861  2.61644  4.64061  3.76565  3.95443  4.08990  2.02085  2.37017  4.40012  1.99435  4.15716  3.07099  2.43713  2.64612  3.20209  3.70908  5.80660  2.54432    118 n - - -
          2.68618  4.42225  2.77519  2.73123  3.46354  2.40513  3.72494  3.29354  2.67741  2.69355  4.24690  2.90347  2.73739  3.18146  2.89801  2.37887  2.77519  2.98518  4.58477  3.61503
          0.00839  5.18128  5.90363  0.61958  0.77255  0.48576  0.95510
    106   3.20169  5.75008  2.34893  2.08572  5.08498  3.81876  4.10942  4.58264  2.33081  4.04758  4.80538  1.09068  4.28618  2.74935  3.14747  3.13795  3.44440  4.13756  6.17384  4.73712    119 n - - -
          2.68618  4.42225  2.77519  2.73123  3.46354  2.40513  3.72494  3.29354  2.67741  2.69355  4.24690  2.90347  2.73739  3.18146  2.89801  2.37887  2.77519  2.98518  4.58477  3.61503
          0.00839  5.18128  5.90363  0.61958  0.77255  0.48576  0.95510
    107   1.46884  5.00261  2.52144  2.93306  3.66722  3.84297  4.06356  2.99830  2.56311  3.24396  4.08942  3.42729  4.23171  3.25788  3.35799  2.09740  3.20324  2.51727  5.54038  4.24305    120 a - - -
          2.68585  4.42239  2.77534  2.73138  3.46293  2.40462  3.72509  3.29368  2.67755  2.69369  4.24704  2.90361  2.73754  3.18161  2.89815  2.37901  2.77485  2.98533  4.58491  3.61517
          0.35859  1.20861  5.90363  0.07971  2.56899  0.48576  0.95510
    108   2.43034  2.61991  4.03689  3.46476  2.63860  4.00803  3.26038  2.87166  2.31616  2.81823  3.72167  3.81918  4.38444  3.68116  3.70772  2.16764  2.29126  2.30872  5.20763  3.99039    122 s - - -
          2.68618  4.42225  2.77519  2.73123  3.46354  2.40513  3.72494  3.29354  2.67741  2.69355  4.24690  2.90347  2.73739  3.18146  2.89801  2.37887  2.77519  2.98518  4.58477  3.61503
          0.00839  5.18128  5.90363  0.61958  0.77255  0.48576  0.95510
    109   3.84518  5.07411  5.91272  5.38727  2.80656  5.32399  5.83344  0.73498  5.27377  2.58031  2.91917  5.48794  5.54091  5.39500  5.33411  4.71165  4.08791  1.46887  6.11691  4.97327    123 i - - -
          2.68618  4.42225  2.77519  2.73123  3.46354  2.40513  3.72494  3.29354  2.67741  2.69355  4.24690  2.90347  2.73739  3.18146  2.89801  2.37887  2.77519  2.98518  4.58477  3.61503
          0.00839  5.18128  5.90363  0.61958  0.77255  0.48576  0.95510
    110   2.01145  4.56126  4.17723  3.60236  3.67943  2.99590  4.32725  2.49614  3.52202  2.76488  3.67518  3.91171  4.41673  2.79142  3.78963  2.64205  3.22492  1.39160  5.16566  3.14483    124 v - - -
          2.68618  4.42225  2.77519  2.73123  3.46354  2.40513  3.72494  3.29354  2.67741  2.69355  4.24690  2.90347  2.73739  3.18146  2.89801  2.37887  2.77519  2.98518  4.58477  3.61503
          0.00839  5.18128  5.90363  0.61958  0.77255  0.48576  0.95510
    111   3.04189  4.41539  4.99348  4.37985  2.26939  3.01525  4.54554  2.48350  4.16874  1.51546  2.58926  4.37184  4.57255  4.29817  4.18037  3.52540  3.27370  1.63584  5.03437  3.13098    125 l - - -
          2.68618  4.42225  2.77519  2.73123  3.46354  2.40513  3.72494  3.29354  2.67741  2.69355  4.24690  2.90347  2.73739  3.18146  2.89801  2.37887  2.77519  2.98518  4.58477  3.61503
          0.00839  5.18128  5.90363  0.61958  0.77255  0.48576  0.95510
    112   2.47462  3.37026  3.69260  0.85550  4.32963  3.92300  4.31320  2.69834  3.19528  3.32389  4.22343  3.64820  4.38244  3.53147  3.60804  3.20651  3.34720  3.20564  5.72139  4.44120    126 e - - -
          2.68618  4.42225  2.77519  2.73123  3.46354  2.40513  3.72494  3.29354  2.67741  2.69355  4.24690  2.90347  2.73739  3.18146  2.89801  2.37887  2.77519  2.98518  4.58477  3.61503
          0.00839  5.18128  5.90363  0.61958  0.77255  0.48576  0.95510
    113   2.97132  5.48253  1.96860  2.55716  4.82827  3.73707  3.92731  4.31401  1.96312  3.53236  4.52387  2.42658  4.13385  2.70746  2.49264  1.87699  3.20261  3.87370  5.91338  4.50277    127 s - - -
          2.68618  4.42225  2.77519  2.73123  3.46354  2.40513  3.72494  3.29354  2.67741  2.69355  4.24690  2.90347  2.73739  3.18146  2.89801  2.37887  2.77519  2.98518  4.58477  3.61503
          0.00839  5.18128  5.90363  0.61958  0.77255  0.48576  0.95510
    114   2.72588  5.36667  5.95768  5.42449  3.81383  5.36497  5.83097  2.35925  5.26025  0.41234  3.57610  5.57177  5.55596  5.26077  5.27056  4.76641  4.32414  2.91674  5.97230  4.96342    128 L - - -
          2.68618  4.42225  2.77519  2.73123  3.46354  2.40513  3.72494  3.29354  2.67741  2.69355  4.24690  2.90347  2.73739  3.18146  2.89801  2.37887  2.77519  2.98518  4.58477  3.61503
          0.00839  5.18128  5.90363  0.61958  0.77255  0.48576  0.95510
    115   2.99370  5.49377  3.18642  1.27418  4.83556  2.64572  3.95047  4.31875  2.69291  3.79865  4.54094  2.81845  4.15173  2.85269  2.74582  2.20370  2.64817  3.88385  5.93108  4.52113    129 e - - -
          2.68618  4.42225  2.77519  2.73123  3.46354  2.40513  3.72494  3.29354  2.67741  2.69355  4.24690  2.90347  2.73739  3.18146  2.89801  2.37887  2.77519  2.98518  4.58477  3.61503
          0.00839  5.18128  5.90363  0.61958  0.77255  0.48576  0.95510
    116   2.96115  5.32469  3.27249  2.71620  4.61429  1.77341  3.35128  4.06221  2.05818  3.60583  4.38100  2.66464  4.15092  3.07099  3.02876  2.56282  2.62235  2.61786  5.79225  3.37552    130 g - - -
          2.68618  4.42225  2.77519  2.73123  3.46354  2.40513  3.72494  3.29354  2.67741  2.69355  4.24690  2.90347  2.73739  3.18146  2.89801  2.37887  2.77519  2.98518  4.58477  3.61503
          0.29076  5.18128  1.39966  0.61958  0.77255  0.48576  0.95510
    117   2.84529  5.17988  3.16850  2.31714  4.46077  2.09998  3.84113  3.90186  2.05112  3.45657  2.92672  3.14633  4.03873  2.40682  3.07682  2.84464  2.65287  2.75591  5.65285  4.28706    131 k - - -
          2.68618  4.42225  2.77519  2.73123  3.46354  2.40513  3.72494  3.29354  2.67741  2.69355  4.24690  2.90347  2.73739  3.18146  2.89801  2.37887  2.77519  2.98518  4.58477  3.61503
          0.07892  4.90163  2.68167  0.61958  0.77255  1.08713  0.41126
    118   2.84376  5.29671  2.61653  2.54109  4.62348  1.80233  3.80577  4.09260  2.12134  3.59344  4.34826  2.63942  4.00892  2.91200  2.46624  2.81499  3.07576  2.81449  5.74202  4.34705    132 g - - -
          2.68618  4.42225  2.77519  2.73123  3.46354  2.40513  3.72494  3.29354  2.67741  2.69355  4.24690  2.90347  2.73739  3.18146  2.89801  2.37887  2.77519  2.98518  4.58477  3.61503
          0.19054  4.83460  1.79854  0.61958  0.77255  0.74603  0.64292
    119   2.89006  4.43452  4.19067  3.62872  3.51347  3.93574  4.28957  2.83745  3.51368  1.49622  2.00109  3.89061  2.28360  3.77498  3.74310  2.63738  3.13873  2.67136  5.05925  3.86527    133 l - - -
          2.68618  4.42225  2.77519  2.73123  3.46354  2.40513  3.72494  3.29354  2.67741  2.69355  4.24690  2.90347  2.73739  3.18146  2.89801  2.37887  2.77519  2.98518  4.58477  3.61503
          0.01218  4.81014  5.53249  0.61958  0.77255  1.20265  0.35724
    120   2.88933  5.20543  3.20831  2.65091  2.56938  2.73522  3.83973  3.93941  1.43716  3.48123  4.27208  2.64805  4.06213  2.96519  2.54368  2.88754  3.11545  3.57606  5.65538  4.30821    134 k - - -
          2.68618  4.42225  2.77519  2.73123  3.46354  2.40513  3.72494  3.29354  2.67741  2.69355  4.24690  2.90347  2.73739  3.18146  2.89801  2.37887  2.77519  2.98518  4.58477  3.61503
          0.01218  4.81014  5.53249  0.61958  0.77255  0.96416  0.48014
    121   2.84835  4.56852  3.73063  3.16466  2.96225  3.82641  4.08721  2.56971  3.11614  2.77533  3.67376  3.56872  4.20895  1.55045  3.46863  2.46866  2.60290  2.34419  5.15698  3.92198    135 q - - -
          2.68618  4.42225  2.77519  2.73123  3.46354  2.40513  3.72494  3.29354  2.67741  2.69355  4.24690  2.90347  2.73739  3.18146  2.89801  2.37887  2.77519  2.98518  4.58477  3.61503
          0.01136  4.87878  5.60113  0.61958  0.77255  0.52710  0.89236
    122   2.55703  3.27632  3.35778  2.79846  4.26586  3.75902  1.86511  3.19119  2.59019  2.79481  4.12158  2.66809  2.59564  3.13242  2.68301  2.96654  3.14362  3.36718  5.56025  4.24137    136 h - - -
          2.68618  4.42225  2.77519  2.73123  3.46354  2.40513  3.72494  3.29354  2.67741  2.69355  4.24690  2.90347  2.73739  3.18146  2.89801  2.37887  2.77519  2.98518  4.58477  3.61503
          0.00947  5.05989  5.78224  0.61958  0.77255  0.47305  0.97577
    123   2.00824  5.43565  2.79749  2.49963  4.77143  1.74276  3.91015  4.25044  2.07881  3.73631  4.47945  3.19052  4.11530  2.66416  2.83767  2.91400  3.17932  3.82144  5.87305  3.38125    137 g - - -
          2.68618  4.42225  2.77519  2.73123  3.46354  2.40513  3.72494  3.29354  2.67741  2.69355  4.24690  2.90347  2.73739  3.18146  2.89801  2.37887  2.77519  2.98518  4.58477  3.61503
          0.00874  5.13967  5.86202  0.61958  0.77255  0.61483  0.77812
    124   3.61180  5.79292  4.10113  3.36743  5.28629  3.27434  4.19667  4.62013  1.28281  4.04253  4.88641  3.78002  4.61988  3.31929  1.01431  3.59787  3.77810  2.85985  6.07815  4.90193    138 r - - -
          2.68618  4.42225  2.77519  2.73123  3.46354  2.40513  3.72494  3.29354  2.67741  2.69355  4.24690  2.90347  2.73739  3.18146  2.89801  2.37887  2.77519  2.98518  4.58477  3.61503
          0.00874  5.13967  5.86202  0.61958  0.77255  0.61483  0.77812
    125   2.36997  5.44993  3.18343  2.13192  4.79418  2.86923  3.01000  4.27941  1.69319  3.75460  4.49119  3.03612  3.71008  2.49529  3.12797  2.12783  3.17273  3.84021  5.88276  4.47244    139 k - - -
          2.68618  4.42225  2.77519  2.73123  3.46354  2.40513  3.72494  3.29354  2.67741  2.69355  4.24690  2.90347  2.73739  3.18146  2.89801  2.37887  2.77519  2.98518  4.58477  3.61503
          0.00874  5.13967  5.86202  0.61958  0.77255  0.61483  0.77812
    126   3.00978  5.51870  2.19553  2.37259  4.86898  2.90602  3.94535  4.35175  1.35909  3.81958  4.56220  3.21710  4.15636  2.47977  2.35536  2.96748  3.24037  3.91302  5.94040  4.53510    140 k - - -
          2.68618  4.42225  2.77519  2.73123  3.46354  2.40513  3.72494  3.29354  2.67741  2.69355  4.24690  2.90347  2.73739  3.18146  2.89801  2.37887  2.77519  2.98518  4.58477  3.61503
          0.00874  5.13967  5.86202  0.61958  0.77255  0.41277  1.08417
    127   2.59320  5.28052  3.29262  2.63938  2.83133  2.94133  3.53718  3.99396  2.44914  3.55527  3.43869  2.21357  4.15770  3.08882  3.21066  1.74976  2.54250  3.63271  5.75825  4.39459    141 s - - -
          2.68618  4.42225  2.77519  2.73123  3.46354  2.40513  3.72494  3.29354  2.67741  2.69355  4.24690  2.90347  2.73739  3.18146  2.89801  2.37887  2.77519  2.98518  4.58477  3.61503
          0.00839  5.18128  5.90363  0.61958  0.77255  0.48576  0.95510
    128   2.38086  5.32785  2.63398  2.71069  3.53097  3.75547  3.94925  4.06813  1.91291  3.02981  4.38320  3.01810  3.11168  3.06665  2.40159  2.48432  3.18927  2.50335  5.79443  3.61650    142 k - - -
          2.68618  4.42225  2.77519  2.73123  3.46354  2.40513  3.72494  3.29354  2.67741  2.69355  4.24690  2.90347  2.73739  3.18146  2.89801  2.37887  2.77519  2.98518  4.58477  3.61503
          0.00839  5.18128  5.90363  0.61958  0.77255  0.48576  0.95510
    129   2.51172  5.03101  3.46891  2.54760  2.99390  3.83574  4.04878  2.52684  2.32020  3.27274  3.10676  3.40780  4.22301  2.50112  1.76347  3.04789  3.20176  3.34263  4.26083  4.25646    143 r - - -
          2.68618  4.42225  2.77519  2.73123  3.46354  2.40513  3.72494  3.29354  2.67741  2.69355  4.24690  2.90347  2.73739  3.18146  2.89801  2.37887  2.77519  2.98518  4.58477  3.61503
          0.00839  5.18128  5.90363  0.61958  0.77255  0.48576  0.95510
    130   2.60438  5.30000  3.28508  2.72811  4.58085  3.76367  2.99009  4.02346  2.61819  2.50314  4.35839  2.10057  4.15524  3.08107  2.27451  2.20524  2.52723  3.65571  5.77293  3.14161    144 n - - -
          2.68618  4.42225  2.77519  2.73123  3.46354  2.40513  3.72494  3.29354  2.67741  2.69355  4.24690  2.90347  2.73739  3.18146  2.89801  2.37887  2.77519  2.98518  4.58477  3.61503
          0.00839  5.18128  5.90363  0.61958  0.77255  0.48576  0.95510
    131   2.56347  5.45350  3.58054  2.97248  4.77086  3.96433  4.06436  3.40858  1.58145  2.47261  4.51594  3.46889  4.33882  2.74428  1.41287  3.19675  3.40415  3.83154  5.86725  4.56838    145 r - - -
          2.68618  4.42225  2.77519  2.73123  3.46354  2.40513  3.72494  3.29354  2.67741  2.69355  4.24690  2.90347  2.73739  3.18146  2.89801  2.37887  2.77519  2.98518  4.58477  3.61503
          0.00839  5.18128  5.90363  0.61958  0.77255  0.48576  0.95510
    132   2.22334  5.40694  3.22972  2.40671  4.72768  2.86140  3.25750  3.13378  2.02602  3.70170  4.45412  3.21739  4.13272  3.03422  2.28521  2.32432  2.51209  3.78446  5.85439  3.47887    146 k - - -
          2.68618  4.42225  2.77519  2.73123  3.46354  2.40513  3.72494  3.29354  2.67741  2.69355  4.24690  2.90347  2.73739  3.18146  2.89801  2.37887  2.77519  2.98518  4.58477  3.61503
          0.00839  5.18128  5.90363  0.61958  0.77255  0.48576  0.95510
    133   2.39022  4.82738  3.03400  2.52779  3.98546  3.90747  4.14394  2.62241  3.08597  1.33732  3.13671  3.56700  4.29093  2.72840  3.48396  2.99194  3.20987  3.11217  5.39124  4.13214    147 l - - -
          2.68618  4.42225  2.77519  2.73123  3.46354  2.40513  3.72494  3.29354  2.67741  2.69355  4.24690  2.90347  2.73739  3.18146  2.89801  2.37887  2.77519  2.98518  4.58477  3.61503
          0.00839  5.18128  5.90363  0.61958  0.77255  0.48576  0.95510
    134   2.66877  5.47064  3.26337  2.70296  4.81280  2.91775  3.94448  3.33214  1.79438  3.76707  4.51589  1.69397  4.16231  2.68462  2.20568  2.96785  3.22820  3.86055  5.89859  4.50799    148 n - - -
          2.68618  4.42225  2.77519  2.73123  3.46354  2.40513  3.72494  3.29354  2.67741  2.69355  4.24690  2.90347  2.73739  3.18146  2.89801  2.37887  2.77519  2.98518  4.58477  3.61503
          0.00839  5.18128  5.90363  0.61958  0.77255  0.48576  0.95510
    135   2.49902  5.18662  3.34998  2.40421  3.34309  2.85397  3.99881  3.84916  2.51840  3.44720  4.25671  3.32053  4.18577  2.72330  3.25949  2.63625  3.20139  3.52139  5.68543  1.48301    149 y - - -
          2.68618  4.42225  2.77519  2.73123  3.46354  2.40513  3.72494  3.29354  2.67741  2.69355  4.24690  2.90347  2.73739  3.18146  2.89801  2.37887  2.77519  2.98518  4.58477  3.61503
          0.13847  5.18128  2.08996  0.61958  0.77255  0.48576  0.95510
    136   1.68766  5.26832  3.22422  2.67319  4.57119  3.70495  3.90884  4.01899  1.86136  3.56274  4.33878  2.35591  4.10269  3.02819  3.14120  2.12248  3.14607  3.30610  5.74804  3.66324    150 a - - -
          2.68618  4.42225  2.77519  2.73123  3.46354  2.40513  3.72494  3.29354  2.67741  2.69355  4.24690  2.90347  2.73739  3.18146  2.89801  2.37887  2.77519  2.98518  4.58477  3.61503
          0.00954  5.05235  5.77470  0.61958  0.77255  0.82856  0.57390
    137   2.96466  4.47537  4.29921  2.81363  3.58006  4.04858  4.34209  2.51892  3.60103  1.19540  3.57473  3.97626  4.41741  3.85399  2.99086  3.32870  2.69831  2.00392  5.09246  3.89595    151 l - - -
          2.68618  4.42225  2.77519  2.73123  3.46354  2.40513  3.72494  3.29354  2.67741  2.69355  4.24690  2.90347  2.73739  3.18146  2.89801  2.37887  2.77519  2.98518  4.58477  3.61503
          0.08305  5.05235  2.61322  0.61958  0.77255  0.82856  0.57390
    138   2.75733  5.32688  3.17800  2.85791  4.93891  3.69934  4.20267  4.41012  3.00833  3.94589  4.73342  2.24819  4.24746  2.48032  3.46901  0.92441  3.37027  3.95216  6.10880  4.73663    152 s - - -
          2.68647  4.42254  2.77549  2.73103  3.46311  2.40507  3.72524  3.29383  2.67770  2.69351  4.24719  2.90376  2.73769  3.18176  2.89830  2.37867  2.77410  2.98484  4.58506  3.61448
          0.15689  1.95291  5.70192  1.53192  0.24350  0.27166  1.43595
    139   2.98206  4.69814  3.17854  3.29940  2.48729  3.96345  3.66836  2.62643  2.78243  1.58166  2.62635  3.34939  4.34266  2.82691  3.60490  2.61336  3.21379  2.97108  5.28057  4.04708    159 l - - -
          2.68618  4.42225  2.77519  2.73123  3.46354  2.40513  3.72494  3.29354  2.67741  2.69355  4.24690  2.90347  2.73739  3.18146  2.89801  2.37887  2.77519  2.98518  4.58477  3.61503
          0.00839  5.18128  5.90363  0.61958  0.77255  0.48576  0.95510
    140   3.08327  4.46916  4.92103  2.99242  1.14849  4.23315  4.48711  2.49384  4.13157  2.22323  3.57052  4.34459  4.59361  4.27227  4.17418  3.54150  3.31480  2.41287  3.01619  2.97468    160 f - - -
          2.68618  4.42225  2.77519  2.73123  3.46354  2.40513  3.72494  3.29354  2.67741  2.69355  4.24690  2.90347  2.73739  3.18146  2.89801  2.37887  2.77519  2.98518  4.58477  3.61503
          0.00839  5.18128  5.90363  0.61958  0.77255  0.48576  0.95510
    141   2.64783  5.36301  1.56386  2.69567  4.66642  3.74956  3.94325  3.75385  2.69760  3.27014  4.41589  2.66898  2.63965  2.57927  3.18229  2.94384  2.64084  2.85218  5.82258  4.43849    161 d - - -
          2.68618  4.42225  2.77519  2.73123  3.46354  2.40513  3.72494  3.29354  2.67741  2.69355  4.24690  2.90347  2.73739  3.18146  2.89801  2.37887  2.77519  2.98518  4.58477  3.61503
          0.00839  5.18128  5.90363  0.61958  0.77255  0.48576  0.95510
    142   4.14100  5.38878  5.56793  5.19123  1.13883  5.05989  4.32564  2.86260  3.09692  3.42024  4.52901  4.87735  5.37392  4.92964  4.94491  4.40389  4.36080  3.75856  3.11656  1.00691    162 y - - -
          2.68618  4.42225  2.77519  2.73123  3.46354  2.40513  3.72494  3.29354  2.67741  2.69355  4.24690  2.90347  2.73739  3.18146  2.89801  2.37887  2.77519  2.98518  4.58477  3.61503
          0.00839  5.18128  5.90363  0.61958  0.77255  0.48576  0.95510
    143   2.44992  5.46190  3.20966  2.45361  4.80461  2.13470  3.91963  4.28787  1.91262  3.76551  4.50352  2.67114  4.12665  2.64751  2.34703  2.36792  3.19032  3.85135  5.89537  3.48999    163 k - - -
          2.68618  4.42225  2.77519  2.73123  3.46354  2.40513  3.72494  3.29354  2.67741  2.69355  4.24690  2.90347  2.73739  3.18146  2.89801  2.37887  2.77519  2.98518  4.58477  3.61503
          0.00839  5.18128  5.90363  0.61958  0.77255  0.48576  0.95510
    144   2.65593  5.53471  3.25933  2.50868  4.88757  3.79943  3.97766  4.35937  1.13511  3.83139  4.58191  2.81540  4.19946  2.09071  3.11388  3.01605  2.70696  3.93137  5.95250  4.56336    164 k - - -
          2.68618  4.42225  2.77519  2.73123  3.46354  2.40513  3.72494  3.29354  2.67741  2.69355  4.24690  2.90347  2.73739  3.18146  2.89801  2.37887  2.77519  2.98518  4.58477  3.61503
          0.00839  5.18128  5.90363  0.61958  0.77255  0.48576  0.95510
    145   3.40461  4.74914  5.33914  4.73132  2.92158  4.61048  4.93662  1.45982  4.53694  1.34691  2.14333  4.76362  4.91182  2.96991  4.54149  3.93252  3.63089  2.21021  5.33682  4.21275    165 l - - -
          2.68618  4.42225  2.77519  2.73123  3.46354  2.40513  3.72494  3.29354  2.67741  2.69355  4.24690  2.90347  2.73739  3.18146  2.89801  2.37887  2.77519  2.98518  4.58477  3.61503
          0.00839  5.18128  5.90363  0.61958  0.77255  0.48576  0.95510
    146   1.64555  4.88938  3.60156  2.84747  3.20378  3.88147  4.10994  3.43977  3.01542  3.11706  2.63645  3.50987  4.26623  2.63771  2.94745  1.96948  3.20535  2.63274  5.44309  4.17059    166 a - - -
          2.68618  4.42225  2.77519  2.73123  3.46354  2.40513  3.72494  3.29354  2.67741  2.69355  4.24690  2.90347  2.73739  3.18146  2.89801  2.37887  2.77519  2.98518  4.58477  3.61503
          0.00839  5.18128  5.90363  0.61958  0.77255  0.48576  0.95510
    147   2.95886  5.47184  2.42017  2.29664  4.81766  3.72988  3.25246  4.30430  2.06806  3.77732  4.51249  2.35790  4.12453  2.67660  2.83603  1.87862  2.47835  3.86292  5.90380  4.49212    167 s - - -
          2.68618  4.42225  2.77519  2.73123  3.46354  2.40513  3.72494  3.29354  2.67741  2.69355  4.24690  2.90347  2.73739  3.18146  2.89801  2.37887  2.77519  2.98518  4.58477  3.61503
          0.00839  5.18128  5.90363  0.61958  0.77255  0.48576  0.95510
    148   2.48938  4.43677  4.61780  4.02330  2.88879  3.17956  4.43789  2.87840  3.27491  1.12145  3.55302  4.16609  4.49242  4.07075  4.00448  3.41965  2.31542  2.68771  3.56588  3.50270    168 l - - -
          2.68618  4.42225  2.77519  2.73123  3.46354  2.40513  3.72494  3.29354  2.67741  2.69355  4.24690  2.90347  2.73739  3.18146  2.89801  2.37887  2.77519  2.98518  4.58477  3.61503
          0.00839  5.18128  5.90363  0.61958  0.77255  0.48576  0.95510
    149   3.14251  4.55081  4.83818  4.24643  3.66835  4.30380  4.64400  0.93794  4.06185  2.12118  3.65466  4.37017  4.66449  4.27659  2.97073  2.73905  3.37870  2.18730  5.23246  4.04839    169 i - - -
          2.68618  4.42225  2.77519  2.73123  3.46354  2.40513  3.72494  3.29354  2.67741  2.69355  4.24690  2.90347  2.73739  3.18146  2.89801  2.37887  2.77519  2.98518  4.58477  3.61503
          0.00839  5.18128  5.90363  0.61958  0.77255  0.48576  0.95510
    150   3.03783  5.56277  2.24296  1.64008  4.90475  3.75884  3.98254  4.39535  1.54281  3.86624  4.60780  2.64684  4.17818  2.67739  3.23762  2.80417  2.90158  3.95243  5.99317  4.57270    170 k - - -
          2.68618  4.42225  2.77519  2.73123  3.46354  2.40513  3.72494  3.29354  2.67741  2.69355  4.24690  2.90347  2.73739  3.18146  2.89801  2.37887  2.77519  2.98518  4.58477  3.61503
          0.00839  5.18128  5.90363  0.61958  0.77255  0.48576  0.95510
    151   3.19476  5.27358  3.64058  3.08130  3.24136  4.01424  3.15007  3.91203  2.95258  3.48862  4.35894  2.95204  4.39603  2.63927  2.32847  3.24130  3.41948  3.62166  5.31864  1.11076    171 y - - -
          2.68618  4.42225  2.77519  2.73123  3.46354  2.40513  3.72494  3.29354  2.67741  2.69355  4.24690  2.90347  2.73739  3.18146  2.89801  2.37887  2.77519  2.98518  4.58477  3.61503
          0.00839  5.18128  5.90363  0.61958  0.77255  0.48576  0.95510
    152   3.66741  5.81946  4.00940  3.39110  3.34242  4.30022  4.26124  4.59003  0.54087  4.01557  4.90187  3.81565  4.67377  2.57734  2.83216  3.65632  3.84316  4.27729  6.00168  4.71463    172 K - - -
          2.68618  4.42225  2.77519  2.73123  3.46354  2.40513  3.72494  3.29354  2.67741  2.69355  4.24690  2.90347  2.73739  3.18146  2.89801  2.37887  2.77519  2.98518  4.58477  3.61503
          0.00839  5.18128  5.90363  0.61958  0.77255  0.48576  0.95510
    153   1.21126  4.60253  4.27877  3.71983  3.78434  4.01841  4.43625  2.52249  3.63544  1.87850  3.77581  3.99030  3.02350  3.89530  3.89296  2.34748  3.27358  2.88838  5.27591  4.07265    173 a - - -
          2.68618  4.42225  2.77519  2.73123  3.46354  2.40513  3.72494  3.29354  2.67741  2.69355  4.24690  2.90347  2.73739  3.18146  2.89801  2.37887  2.77519  2.98518  4.58477  3.61503
          0.00839  5.18128  5.90363  0.61958  0.77255  0.48576  0.95510
    154   2.59335  5.42952  2.29408  2.01062  4.75944  3.38701  3.92384  3.40324  1.75687  3.06561  3.18954  3.20869  4.12831  3.02524  2.72659  2.92516  2.66301  3.81199  5.87135  4.46980    174 k - - -
          2.68618  4.42225  2.77519  2.73123  3.46354  2.40513  3.72494  3.29354  2.67741  2.69355  4.24690  2.90347  2.73739  3.18146  2.89801  2.37887  2.77519  2.98518  4.58477  3.61503
          0.00839  5.18128  5.90363  0.61958  0.77255  0.48576  0.95510
    155   2.96222  5.37726  2.79976  2.22266  4.68580  3.75055  3.94006  2.49485  2.01494  2.21665  3.78395  3.23420  4.14278  2.38284  2.35067  2.94360  3.19302  3.74816  5.83158  4.44593    175 k - - -
          2.68618  4.42225  2.77519  2.73123  3.46354  2.40513  3.72494  3.29354  2.67741  2.69355  4.24690  2.90347  2.73739  3.18146  2.89801  2.37887  2.77519  2.98518  4.58477  3.61503
          0.00839  5.18128  5.90363  0.61958  0.77255  0.48576  0.95510
    156   2.80871  5.49422  2.64360  1.31072  4.83200  2.90679  3.94957  4.31497  2.28283  3.79582  4.53858  3.21501  4.15121  3.05031  2.85422  2.95535  3.22647  3.88133  5.92923  2.42375    176 e - - -
          2.68618  4.42225  2.77519  2.73123  3.46354  2.40513  3.72494  3.29354  2.67741  2.69355  4.24690  2.90347  2.73739  3.18146  2.89801  2.37887  2.77519  2.98518  4.58477  3.61503
          0.00839  5.18128  5.90363  0.61958  0.77255  0.48576  0.95510
    157   2.67147  5.61347  3.15764  2.33427  5.30716  0.77146  4.48536  4.79760  3.41025  4.32796  5.12779  2.74959  4.46407  3.64309  3.92967  2.51719  3.66503  4.30189  6.49575  5.08485    177 g - - -
          2.68632  4.42239  2.77533  2.73054  3.46368  2.40491  3.72508  3.29368  2.67755  2.69369  4.24704  2.90360  2.73753  3.18087  2.89815  2.37875  2.77533  2.98532  4.58491  3.61517
          0.20102  1.71828  5.90363  0.50871  0.91947  0.48576  0.95510
    158   3.06846  4.57906  4.41395  3.82261  3.70888  4.14466  4.43453  1.16142  2.99856  2.77003  3.70135  4.07400  4.51745  3.93147  2.87513  2.68494  3.30171  1.74703  5.21041  4.01439    180 i - - -
          2.68618  4.42225  2.77519  2.73123  3.46354  2.40513  3.72494  3.29354  2.67741  2.69355  4.24690  2.90347  2.73739  3.18146  2.89801  2.37887  2.77519  2.98518  4.58477  3.61503
          0.00839  5.18128  5.90363  0.61958  0.77255  0.48576  0.95510
    159   2.96679  5.41865  3.23911  2.07356  3.98439  3.74778  3.93357  4.21141  1.76474  3.13712  4.46556  3.22465  1.91891  2.53461  2.84634  2.94013  3.19717  3.79818  5.86212  3.39405    181 k - - -
          2.68618  4.42225  2.77519  2.73123  3.46354  2.40513  3.72494  3.29354  2.67741  2.69355  4.24690  2.90347  2.73739  3.18146  2.89801  2.37887  2.77519  2.98518  4.58477  3.61503
          0.00839  5.18128  5.90363  0.61958  0.77255  0.48576  0.95510
    160   3.04628  4.47949  4.66035  2.94281  3.59394  3.00999  4.50537  1.76532  3.92917  2.66127  2.30115  4.22111  4.54863  4.12826  4.06401  3.48001  2.64189  1.40964  5.12271  3.93541    182 v - - -
          2.68618  4.42225  2.77519  2.73123  3.46354  2.40513  3.72494  3.29354  2.67741  2.69355  4.24690  2.90347  2.73739  3.18146  2.89801  2.37887  2.77519  2.98518  4.58477  3.61503
          0.00839  5.18128  5.90363  0.61958  0.77255  0.48576  0.95510
    161   2.97192  4.93507  3.31979  2.99184  4.11572  3.86499  4.08805  2.09974  2.63574  3.01938  4.02366  2.91451  3.08137  3.30520  2.53458  2.88551  3.03168  2.75842  5.48074  1.87997    183 y - - -
          2.68618  4.42225  2.77519  2.73123  3.46354  2.40513  3.72494  3.29354  2.67741  2.69355  4.24690  2.90347  2.73739  3.18146  2.89801  2.37887  2.77519  2.98518  4.58477  3.61503
          0.00839  5.18128  5.90363  0.61958  0.77255  0.48576  0.95510
    162   2.96231  5.46893  2.57309  2.02706  4.81169  2.94624  3.92260  4.29646  2.46808  3.77312  4.51054  2.99005  2.43241  3.02007  2.14731  2.58170  3.19377  3.85840  5.90261  2.53750    184 e - - -
          2.68618  4.42225  2.77519  2.73123  3.46354  2.40513  3.72494  3.29354  2.67741  2.69355  4.24690  2.90347  2.73739  3.18146  2.89801  2.37887  2.77519  2.98518  4.58477  3.61503
          0.00839  5.18128  5.90363  0.61958  0.77255  0.48576  0.95510
    163   3.11102  4.55922  4.64078  4.04233  3.68140  4.23860  4.54184  1.85986  2.49020  2.70816  2.77715  4.23208  4.59920  4.10705  3.08957  3.53580  3.34295  1.12158  5.21639  4.02766    185 v - - -
          2.68618  4.42225  2.77519  2.73123  3.46354  2.40513  3.72494  3.29354  2.67741  2.69355  4.24690  2.90347  2.73739  3.18146  2.89801  2.37887  2.77519  2.98518  4.58477  3.61503
          0.00839  5.18128  5.90363  0.61958  0.77255  0.48576  0.95510
    164   2.27204  5.43795  2.61058  2.31090  4.77117  3.73368  3.92219  4.24889  1.89431  2.30019  4.48175  2.52848  3.20955  2.83691  3.15243  2.81257  3.18692  3.42472  5.87776  3.40401    186 k - - -
          2.68618  4.42225  2.77519  2.73123  3.46354  2.40513  3.72494  3.29354  2.67741  2.69355  4.24690  2.90347  2.73739  3.18146  2.89801  2.37887  2.77519  2.98518  4.58477  3.61503
          0.00839  5.18128  5.90363  0.61958  0.77255  0.48576  0.95510
    165   2.12527  5.06808  4.08053  3.86955  5.42171  3.75536  5.08284  4.89918  4.07609  4.52677  5.30837  2.68016  0.65324  4.32036  4.43219  2.30177  3.57514  4.21681  6.70506  5.47777    187 P - - -
          2.68618  4.42225  2.77519  2.73123  3.46354  2.40513  3.72494  3.29354  2.67741  2.69355  4.24690  2.90347  2.73739  3.18146  2.89801  2.37887  2.77519  2.98518  4.58477  3.61503
          0.00839  5.18128  5.90363  0.61958  0.77255  0.48576  0.95510
    166   1.75709  5.46670  2.75909  1.82165  4.80983  3.22830  2.80392  4.29470  2.13573  3.77107  4.50809  2.89107  4.12606  3.01759  2.95269  2.92239  3.19108  3.85634  5.90026  3.43177    188 a - - -
          2.68618  4.42225  2.77519  2.73123  3.46354  2.40513  3.72494  3.29354  2.67741  2.69355  4.24690  2.90347  2.73739  3.18146  2.89801  2.37887  2.77519  2.98518  4.58477  3.61503
          0.00839  5.18128  5.90363  0.61958  0.77255  0.48576  0.95510
    167   3.02563  4.78893  3.82290  3.26234  2.90535  2.70424  3.01648  3.30162  2.96805  2.99891  3.05565  2.76126  4.35990  3.52972  3.58571  3.22111  3.25703  3.07103  5.25828  1.33108    189 y - - -
          2.68618  4.42225  2.77519  2.73123  3.46354  2.40513  3.72494  3.29354  2.67741  2.69355  4.24690  2.90347  2.73739  3.18146  2.89801  2.37887  2.77519  2.98518  4.58477  3.61503
          0.00839  5.18128  5.90363  0.61958  0.77255  0.48576  0.95510
    168   3.16234  4.80224  4.24795  3.69241  4.02684  4.15510  4.53064  2.43813  2.67403  2.99254  3.96661  4.02903  4.57687  3.88911  3.79991  3.45684  0.83909  2.42267  5.53138  4.31413    190 t - - -
          2.68618  4.42225  2.77519  2.73123  3.46354  2.40513  3.72494  3.29354  2.67741  2.69355  4.24690  2.90347  2.73739  3.18146  2.89801  2.37887  2.77519  2.98518  4.58477  3.61503
          0.00839  5.18128  5.90363  0.61958  0.77255  0.48576  0.95510
    169   3.37252  5.55633  3.42795  3.21977  5.35718  3.92931  4.55850  4.84126  2.47176  4.36161  5.18151  2.82228  4.54939  3.72391  3.63287  0.54655  3.73322  4.34217  6.47529  5.14615    191 S - - -
          2.68618  4.42225  2.77519  2.73123  3.46354  2.40513  3.72494  3.29354  2.67741  2.69355  4.24690  2.90347  2.73739  3.18146  2.89801  2.37887  2.77519  2.98518  4.58477  3.61503
          0.00839  5.18128  5.90363  0.61958  0.77255  0.48576  0.95510
    170   3.07839  5.48360  3.37743  2.80034  4.82174  3.84553  3.98926  3.69560  1.72755  3.76494  4.53439  3.32645  4.23065  1.30385  2.63146  2.52277  3.29970  3.87345  5.89878  3.32670    192 q - - -
          2.68618  4.42225  2.77519  2.73123  3.46354  2.40513  3.72494  3.29354  2.67741  2.69355  4.24690  2.90347  2.73739  3.18146  2.89801  2.37887  2.77519  2.98518  4.58477  3.61503
          0.00839  5.18128  5.90363  0.61958  0.77255  0.48576  0.95510
    171   2.95804  5.36043  3.09508  2.14650  4.66289  2.92699  3.94158  3.28443  2.69558  2.54838  3.80722  2.12318  4.14174  2.22094  3.18003  2.94239  2.15257  3.72795  5.81949  4.43578    193 n - - -
          2.68618  4.42225  2.77519  2.73123  3.46354  2.40513  3.72494  3.29354  2.67741  2.69355  4.24690  2.90347  2.73739  3.18146  2.89801  2.37887  2.77519  2.98518  4.58477  3.61503
          0.00839  5.18128  5.90363  0.61958  0.77255  0.48576  0.95510
    172   3.32177  0.62948  5.01366  4.45187  4.19960  4.24246  4.93580  2.45860  3.85099  3.14173  4.20293  4.50569  4.79578  4.39793  2.70816  3.66231  3.66595  3.03855  5.75477  4.54606    194 C - - -
          2.68618  4.42225  2.77519  2.73123  3.46354  2.40513  3.72494  3.29354  2.67741  2.69355  4.24690  2.90347  2.73739  3.18146  2.89801  2.37887  2.77519  2.98518  4.58477  3.61503
          0.00839  5.18128  5.90363  0.61958  0.77255  0.48576  0.95510
    173   1.24084  4.88628  4.47241  4.05516  2.86670  2.59930  4.98378  4.24978  4.03535  3.94382  4.78454  4.15811  4.48872  4.29737  4.33637  1.02053  3.45853  3.78369  6.22077  5.01293    195 s - - -
          2.68634  4.42241  2.77536  2.73093  3.46370  2.40529  3.72511  3.29370  2.67711  2.69371  4.24706  2.90270  2.73724  3.18163  2.89817  2.37869  2.77536  2.98535  4.58493  3.61520
          0.24482  1.75061  3.13533  0.68193  0.70449  0.48576  0.95510
    174   2.97003  5.39361  3.25649  2.69475  4.71313  3.75174  2.17041  4.17300  1.52018  3.04966  4.44325  2.99728  4.14235  3.03789  2.49141  2.45252  2.85953  3.77117  5.83606  3.42898    198 k - - -
          2.68618  4.42225  2.77519  2.73123  3.46354  2.40513  3.72494  3.29354  2.67741  2.69355  4.24690  2.90347  2.73739  3.18146  2.89801  2.37887  2.77519  2.98518  4.58477  3.61503
          0.00874  5.13967  5.86202  0.61958  0.77255  0.61483  0.77812
    175   3.07477  0.54444  4.97547  4.68393  4.66822  3.87242  5.29708  3.71027  4.52141  3.74702  4.70961  2.74251  4.63043  4.78527  4.64687  3.34369  3.56354  2.41192  6.18830  4.97625    199 C - - -
          2.68618  4.42225  2.77519  2.73123  3.46354  2.40513  3.72494  3.29354  2.67741  2.69355  4.24690  2.90347  2.73739  3.18146  2.89801  2.37887  2.77519  2.98518  4.58477  3.61503
          0.00874  5.13967  5.86202  0.61958  0.77255  0.61483  0.77812
    176   2.64281  5.19923  3.31647  2.37383  4.45299  1.99680  3.96738  3.87786  2.43272  2.54610  4.26620  2.67776  4.15842  3.10683  2.80850  2.96941  3.18008  2.05563  5.69085  4.34490    200 g - - -
          2.68618  4.42225  2.77519  2.73123  3.46354  2.40513  3.72494  3.29354  2.67741  2.69355  4.24690  2.90347  2.73739  3.18146  2.89801  2.37887  2.77519  2.98518  4.58477  3.61503
          0.00874  5.13967  5.86202  0.61958  0.77255  0.61483  0.77812
    177   2.73108  4.78525  3.68306  2.60225  3.93991  3.89451  2.72033  2.51908  2.66135  1.44901  3.53064  2.92930  4.27692  3.40579  3.47747  3.12657  2.93650  3.06912  5.35187  3.58965    201 l - - -
          2.68618  4.42225  2.77519  2.73123  3.46354  2.40513  3.72494  3.29354  2.67741  2.69355  4.24690  2.90347  2.73739  3.18146  2.89801  2.37887  2.77519  2.98518  4.58477  3.61503
          0.00874  5.13967  5.86202  0.61958  0.77255  0.61483  0.77812
    178   2.44801  5.34920  2.95949  1.93837  3.25274  2.90800  3.91965  4.11406  2.04222  2.75252  4.40042  2.43610  4.12043  3.03036  3.01200  2.92043  3.16914  3.71852  3.78487  3.39277    202 e - - -
          2.68618  4.42225  2.77519  2.73123  3.46354  2.40513  3.72494  3.29354  2.67741  2.69355  4.24690  2.90347  2.73739  3.18146  2.89801  2.37887  2.77519  2.98518  4.58477  3.61503
          0.17604  5.13967  1.86077  0.61958  0.77255  0.61483  0.77812
    179   2.87355  5.37770  2.89913  2.56542  4.72139  2.91130  3.83210  4.20504  1.84996  3.68150  4.41950  1.98156  4.03917  2.41402  2.54376  2.34948  3.10455  3.39440  5.81038  4.40203    203 k - - -
          2.69079  4.42809  2.77501  2.72256  3.45744  2.40717  3.73108  3.27663  2.66758  2.68861  4.24863  2.90547  2.74365  3.18588  2.90262  2.38290  2.78019  2.98318  4.59359  3.61706
          0.90998  0.85395  1.76178  3.87771  0.02092  0.97613  0.47284
    180   2.86058  5.36066  1.60765  2.35152  4.69217  3.03294  3.81040  4.17546  2.26355  2.74002  4.40856  2.53274  4.00422  2.70936  3.06968  2.63357  3.09582  3.74470  5.79777  4.38344    297 d - - -
          2.68618  4.42225  2.77519  2.73123  3.46354  2.40513  3.72494  3.29354  2.67741  2.69355  4.24690  2.90347  2.73739  3.18146  2.89801  2.37887  2.77519  2.98518  4.58477  3.61503
          0.01243  4.78958  5.51193  0.61958  0.77255  0.92163  0.50728
    181   2.64575  2.93751  4.26600  3.68157  2.62186  3.04443  3.26064  2.79163  3.56880  2.18190  3.45503  3.90631  4.31418  3.79585  3.76408  2.36207  3.08239  2.59540  4.94125  1.94303    298 y - - -
          2.68618  4.42225  2.77519  2.73123  3.46354  2.40513  3.72494  3.29354  2.67741  2.69355  4.24690  2.90347  2.73739  3.18146  2.89801  2.37887  2.77519  2.98518  4.58477  3.61503
          0.01134  4.88092  5.60327  0.61958  0.77255  0.52585  0.89417
    182   2.42094  4.84548  3.53339  2.49657  2.25159  3.82275  3.55043  3.39895  2.13216  3.07424  3.93722  3.44659  4.20839  3.28136  3.36382  2.66827  3.15158  1.79333  5.39711  4.12258    299 v - - -
          2.68618  4.42225  2.77519  2.73123  3.46354  2.40513  3.72494  3.29354  2.67741  2.69355  4.24690  2.90347  2.73739  3.18146  2.89801  2.37887  2.77519  2.98518  4.58477  3.61503
          0.00946  5.06109  5.78343  0.61958  0.77255  0.32608  1.27922
    183   3.00707  5.50171  2.48712  2.41051  4.83475  3.75180  3.96294  4.31639  2.21695  3.80174  4.54789  1.64750  4.16129  3.06582  3.20982  2.79362  2.55159  3.88640  5.93937  2.20260    300 n - - -
          2.68618  4.42225  2.77519  2.73123  3.46354  2.40513  3.72494  3.29354  2.67741  2.69355  4.24690  2.90347  2.73739  3.18146  2.89801  2.37887  2.77519  2.98518  4.58477  3.61503
          0.00839  5.18128  5.90363  0.61958  0.77255  0.48576  0.95510
    184   2.99172  3.44311  4.21044  3.63276  2.41705  4.04946  4.33267  2.50488  2.02564  2.59102  3.65805  3.09081  4.42267  3.80498  3.80422  3.31959  1.75880  2.80558  5.14785  2.72150    301 t - - -
          2.68618  4.42225  2.77519  2.73123  3.46354  2.40513  3.72494  3.29354  2.67741  2.69355  4.24690  2.90347  2.73739  3.18146  2.89801  2.37887  2.77519  2.98518  4.58477  3.61503
          0.00839  5.18128  5.90363  0.61958  0.77255  0.48576  0.95510
    185   2.95777  5.43586  2.68678  2.24145  4.76813  3.73616  3.92382  3.15062  2.15745  3.08454  4.48006  3.20887  4.12922  1.98491  1.98643  2.92628  2.97572  2.96082  5.87587  4.47375    302 q - - -
          2.68618  4.42225  2.77519  2.73123  3.46354  2.40513  3.72494  3.29354  2.67741  2.69355  4.24690  2.90347  2.73739  3.18146  2.89801  2.37887  2.77519  2.98518  4.58477  3.61503
          0.00839  5.18128  5.90363  0.61958  0.77255  0.48576  0.95510
    186   2.69717  5.41127  3.23689  2.33070  3.50470  2.16177  3.54206  4.20047  2.20651  3.70520  4.45872  3.00816  4.13847  3.03853  1.67548  2.93805  3.19434  3.78926  5.85714  3.31422    303 r - - -
          2.68618  4.42225  2.77519  2.73123  3.46354  2.40513  3.72494  3.29354  2.67741  2.69355  4.24690  2.90347  2.73739  3.18146  2.89801  2.37887  2.77519  2.98518  4.58477  3.61503
          0.02934  5.18128  3.75940  0.61958  0.77255  0.48576  0.95510
    187   2.69155  5.26898  3.31095  2.75133  3.39782  3.40598  3.96552  3.97718  1.69518  2.81250  4.33218  3.28016  2.20999  3.09425  2.05313  2.78868  3.19708  3.62150  5.74685  4.39098    304 k - - -
          2.68618  4.42225  2.77519  2.73123  3.46354  2.40513  3.72494  3.29354  2.67741  2.69355  4.24690  2.90347  2.73739  3.18146  2.89801  2.37887  2.77519  2.98518  4.58477  3.61503
          0.00856  5.16050  5.88285  0.61958  0.77255  0.44591  1.02232
    188   2.96049  5.28324  3.29286  1.77080  3.27153  3.24412  3.96237  3.99768  2.11739  3.55800  4.34308  3.26858  4.15784  2.88783  2.47659  2.75264  3.19165  3.09117  3.44061  2.47889    305 e - - -
          2.68618  4.42225  2.77519  2.73123  3.46354  2.40513  3.72494  3.29354  2.67741  2.69355  4.24690  2.90347  2.73739  3.18146  2.89801  2.37887  2.77519  2.98518  4.58477  3.61503
          0.00839  5.18128  5.90363  0.61958  0.77255  0.48576  0.95510
    189   2.51811  5.34488  3.25877  2.56296  3.42484  3.75194  3.94478  2.99024  1.78809  3.62941  4.39851  2.33905  3.35825  2.66356  2.62597  2.94543  2.62261  3.11550  5.80743  3.83962    306 k - - -
          2.68618  4.42225  2.77519  2.73123  3.46354  2.40513  3.72494  3.29354  2.67741  2.69355  4.24690  2.90347  2.73739  3.18146  2.89801  2.37887  2.77519  2.98518  4.58477  3.61503
          0.00839  5.18128  5.90363  0.61958  0.77255  0.48576  0.95510
    190   2.40116  5.28540  3.29296  2.35357  4.56107  2.98143  3.96800  2.36549  1.96764  3.56074  4.34701  1.88967  4.16259  3.09433  3.21323  2.96898  3.19744  2.86186  5.76389  4.40069    307 n - - -
          2.68618  4.42225  2.77519  2.73123  3.46354  2.40513  3.72494  3.29354  2.67741  2.69355  4.24690  2.90347  2.73739  3.18146  2.89801  2.37887  2.77519  2.98518  4.58477  3.61503
          0.37688  5.18128  1.17642  0.61958  0.77255  0.48576  0.95510
    191   2.83431  5.30816  2.46142  2.52216  4.65791  2.23637  3.80653  4.13679  2.55860  3.62791  4.37549  2.45454  2.82752  2.91050  2.82898  2.00396  2.72101  3.70736  5.76933  4.36340    308 s - - -
          2.68618  4.42225  2.77519  2.73123  3.46354  2.40513  3.72494  3.29354  2.67741  2.69355  4.24690  2.90347  2.73739  3.18146  2.89801  2.37887  2.77519  2.98518  4.58477  3.61503
          0.07335  4.81650  2.77055  0.61958  0.77255  1.19536  0.36039
    192   2.79734  5.27119  2.81443  2.12740  4.60047  3.21316  3.76160  3.13038  1.67466  3.56940  4.31738  2.43125  3.96427  2.86442  2.99452  2.76547  2.41755  3.65354  5.71282  4.31061    309 k - - -
          2.68675  4.42351  2.77607  2.73213  3.46479  2.40500  3.72472  3.29161  2.67399  2.69432  4.24815  2.90180  2.73829  3.18089  2.89825  2.37961  2.77645  2.98515  4.58602  3.61253
          0.93050  0.68803  2.27224  1.99305  0.14651  1.02242  0.44585
    193   2.84184  4.83440  3.40448  2.83258  4.04824  3.70498  3.90587  2.21493  2.05327  3.07841  3.93347  3.30697  4.09383  3.10560  2.67494  2.71463  1.72138  3.14682  5.36980  4.09347    322 t - - -
          2.68618  4.42225  2.77519  2.73123  3.46354  2.40513  3.72494  3.29354  2.67741  2.69355  4.24690  2.90347  2.73739  3.18146  2.89801  2.37887  2.77519  2.98518  4.58477  3.61503
          0.01318  4.73182  5.45417  0.61958  0.77255  0.83839  0.56635
    194   2.83921  5.11857  3.19034  2.63551  3.24204  1.90639  3.84952  3.81448  1.97061  2.88527  4.18506  3.16314  3.52890  2.47556  3.09057  2.47120  3.07072  3.46647  5.60490  4.25225    323 g - - -
          2.68618  4.42225  2.77519  2.73123  3.46354  2.40513  3.72494  3.29354  2.67741  2.69355  4.24690  2.90347  2.73739  3.18146  2.89801  2.37887  2.77519  2.98518  4.58477  3.61503
          0.01134  4.88076  5.60310  0.61958  0.77255  0.22935  1.58499
    195   2.97129  4.96174  3.52767  2.96680  4.14813  3.85624  4.07638  2.82627  2.29430  3.19632  3.54890  1.43462  4.24232  3.28405  3.06300  2.56741  3.01676  3.02103  3.57102  3.27277    324 n - - -
          2.68618  4.42225  2.77519  2.73123  3.46354  2.40513  3.72494  3.29354  2.67741  2.69355  4.24690  2.90347  2.73739  3.18146  2.89801  2.37887  2.77519  2.98518  4.58477  3.61503
          0.00839  5.18128  5.90363  0.61958  0.77255  0.48576  0.95510
    196   2.99511  3.01766  4.44599  3.85936  2.31501  4.09536  4.39745  2.92406  2.36527  2.67063  2.64765  4.07178  4.46518  3.96327  3.92566  2.26497  1.98566  2.32185  5.08617  3.21434    325 t - - -
          2.68618  4.42225  2.77519  2.73123  3.46354  2.40513  3.72494  3.29354  2.67741  2.69355  4.24690  2.90347  2.73739  3.18146  2.89801  2.37887  2.77519  2.98518  4.58477  3.61503
          0.00839  5.18128  5.90363  0.61958  0.77255  0.48576  0.95510
    197   3.10777  5.52770  3.40160  2.81996  4.88544  3.86580  3.99836  4.33350  1.37868  3.05933  4.57813  3.34363  2.28824  2.86523  2.26012  2.09769  3.32684  3.92810  5.93020  4.57794    326 k - - -
          2.68618  4.42225  2.77519  2.73123  3.46354  2.40513  3.72494  3.29354  2.67741  2.69355  4.24690  2.90347  2.73739  3.18146  2.89801  2.37887  2.77519  2.98518  4.58477  3.61503
          0.00839  5.18128  5.90363  0.61958  0.77255  0.48576  0.95510
    198   2.99609  4.45773  4.51632  3.92655  2.44571  4.10765  3.53720  2.01139  2.67301  2.09989  2.91189  2.91788  4.47640  4.00799  3.95896  2.68873  2.79078  1.98798  5.07062  3.88114    327 v - - -
          2.68618  4.42225  2.77519  2.73123  3.46354  2.40513  3.72494  3.29354  2.67741  2.69355  4.24690  2.90347  2.73739  3.18146  2.89801  2.37887  2.77519  2.98518  4.58477  3.61503
          0.00839  5.18128  5.90363  0.61958  0.77255  0.48576  0.95510
    199   2.99615  4.62836  4.05162  3.48718  1.61989  1.79296  3.34719  3.11925  3.42198  2.84488  3.04245  3.83538  3.28523  3.70406  3.72654  3.27325  2.45488  2.90488  5.22306  3.99692    328 f - - -
          2.68618  4.42225  2.77519  2.73123  3.46354  2.40513  3.72494  3.29354  2.67741  2.69355  4.24690  2.90347  2.73739  3.18146  2.89801  2.37887  2.77519  2.98518  4.58477  3.61503
          0.00839  5.18128  5.90363  0.61958  0.77255  0.48576  0.95510
    200   2.99504  5.29595  3.32086  1.92879  4.56727  3.79446  3.98655  2.64530  1.56102  3.56631  4.35854  3.05041  4.18741  3.11629  3.19751  3.00084  2.95109  3.64708  5.76918  2.19666    329 k - - -
          2.68618  4.42225  2.77519  2.73123  3.46354  2.40513  3.72494  3.29354  2.67741  2.69355  4.24690  2.90347  2.73739  3.18146  2.89801  2.37887  2.77519  2.98518  4.58477  3.61503
          0.00839  5.18128  5.90363  0.61958  0.77255  0.48576  0.95510
    201   3.48869  0.55676  2.56428  3.43226  5.09200  4.05819  4.74319  4.49569  2.52435  4.16623  5.04936  3.88368  4.68160  3.96871  3.93431  3.57317  3.84889  4.12499  6.35644  5.08112    330 C - - -
          2.68618  4.42225  2.77519  2.73123  3.46354  2.40513  3.72494  3.29354  2.67741  2.69355  4.24690  2.90347  2.73739  3.18146  2.89801  2.37887  2.77519  2.98518  4.58477  3.61503
          0.00839  5.18128  5.90363  0.61958  0.77255  0.48576  0.95510
    202   2.95790  5.46172  3.20733  2.06963  4.80443  3.06435  3.25314  4.28821  2.52308  3.76561  2.81257  2.35242  4.12531  1.97881  2.72255  2.16514  3.18895  3.85113  5.89541  4.48662    331 q - - -
          2.68618  4.42225  2.77519  2.73123  3.46354  2.40513  3.72494  3.29354  2.67741  2.69355  4.24690  2.90347  2.73739  3.18146  2.89801  2.37887  2.77519  2.98518  4.58477  3.61503
          0.00839  5.18128  5.90363  0.61958  0.77255  0.48576  0.95510
    203   2.97863  4.79242  3.72299  3.15847  3.14386  3.15370  3.32411  2.53762  1.36952  3.01094  3.89041  3.26678  4.30336  3.44145  3.51007  3.15498  2.97657  2.33764  5.36059  3.19445    332 k - - -
          2.68618  4.42225  2.77519  2.73123  3.46354  2.40513  3.72494  3.29354  2.67741  2.69355  4.24690  2.90347  2.73739  3.18146  2.89801  2.37887  2.77519  2.98518  4.58477  3.61503
          0.00839  5.18128  5.90363  0.61958  0.77255  0.48576  0.95510
    204   3.25703  1.18825  4.80162  4.23908  2.94589  4.34360  1.79072  3.12232  4.07876  2.81638  2.76105  4.33364  4.70531  4.25629  4.19965  3.64616  3.48917  2.94396  4.85808  3.00964    333 c - - -
          2.68618  4.42225  2.77519  2.73123  3.46354  2.40513  3.72494  3.29354  2.67741  2.69355  4.24690  2.90347  2.73739  3.18146  2.89801  2.37887  2.77519  2.98518  4.58477  3.61503
          0.00839  5.18128  5.90363  0.61958  0.77255  0.48576  0.95510
    205   2.41299  5.45984  2.63661  2.67563  4.78863  1.39814  3.94995  4.26369  2.43109  3.09751  4.50757  2.50626  4.15111  2.82131  3.02186  2.95486  3.21971  3.84227  5.90228  4.49983    334 g - - -
          2.68624  4.42232  2.77526  2.73104  3.46360  2.40519  3.72501  3.29361  2.67747  2.69361  4.24696  2.90323  2.73746  3.18153  2.89807  2.37857  2.77526  2.98525  4.58483  3.61510
          0.50016  3.23117  1.03830  1.08877  0.41042  0.48576  0.95510
    206   2.78732  4.34660  3.99464  2.77918  2.95934  3.84288  4.12563  2.08173  2.55173  2.25309  3.45778  3.72000  4.21626  3.59292  3.12267  2.71454  3.01922  2.26959  3.28367  2.99931    339 i - - -
          2.68618  4.42225  2.77519  2.73123  3.46354  2.40513  3.72494  3.29354  2.67741  2.69355  4.24690  2.90347  2.73739  3.18146  2.89801  2.37887  2.77519  2.98518  4.58477  3.61503
          0.01296  4.74846  5.47080  0.61958  0.77255  0.31640  1.30477
    207   2.58890  5.43385  2.91735  1.70615  4.77580  3.70265  3.89149  4.25968  2.20806  3.73770  3.59381  2.93794  4.09720  1.70253  3.11996  2.59355  3.16146  3.55623  5.86818  4.45888    340 q - - -
          2.68618  4.42225  2.77519  2.73123  3.46354  2.40513  3.72494  3.29354  2.67741  2.69355  4.24690  2.90347  2.73739  3.18146  2.89801  2.37887  2.77519  2.98518  4.58477  3.61503
          0.00894  5.11759  5.83994  0.61958  0.77255  0.67520  0.71142
    208   2.96238  4.49539  4.24012  2.72927  3.25188  4.03254  4.32160  1.94198  3.56822  1.91279  3.60752  2.90614  4.40463  3.04040  3.80766  3.30681  2.71995  1.73953  5.10206  3.90076    341 v - - -
          2.68618  4.42225  2.77519  2.73123  3.46354  2.40513  3.72494  3.29354  2.67741  2.69355  4.24690  2.90347  2.73739  3.18146  2.89801  2.37887  2.77519  2.98518  4.58477  3.61503
          0.00894  5.11759  5.83994  0.61958  0.77255  0.38327  1.14454
    209   2.62526  5.51381  1.54130  2.68575  4.86655  3.75672  3.98790  4.35001  2.74494  3.83434  4.58099  1.87273  4.17707  3.09210  2.63690  2.36056  2.66955  3.91471  5.97092  4.55899    342 d - - -
          2.68618  4.42225  2.77519  2.73123  3.46354  2.40513  3.72494  3.29354  2.67741  2.69355  4.24690  2.90347  2.73739  3.18146  2.89801  2.37887  2.77519  2.98518  4.58477  3.61503
          0.00839  5.18128  5.90363  0.61958  0.77255  0.48576  0.95510
    210   1.00188  4.95773  3.86616  3.33760  4.52025  2.93812  4.42252  3.92002  3.31159  3.57896  4.41567  3.72124  4.34708  3.63863  2.98542  1.98968  2.72720  2.68623  5.86277  4.59517    343 a - - -
          2.68618  4.42225  2.77519  2.73123  3.46354  2.40513  3.72494  3.29354  2.67741  2.69355  4.24690  2.90347  2.73739  3.18146  2.89801  2.37887  2.77519  2.98518  4.58477  3.61503
          0.00839  5.18128  5.90363  0.61958  0.77255  0.48576  0.95510
    211   3.73352  6.42158  0.58097  2.34801  5.70360  3.95085  4.51509  5.25646  3.56595  4.70684  5.55610  3.39427  4.58949  2.63035  4.19876  3.58910  2.70493  4.79177  6.85247  5.29607    344 D - - -
          2.68618  4.42225  2.77519  2.73123  3.46354  2.40513  3.72494  3.29354  2.67741  2.69355  4.24690  2.90347  2.73739  3.18146  2.89801  2.37887  2.77519  2.98518  4.58477  3.61503
          0.00839  5.18128  5.90363  0.61958  0.77255  0.48576  0.95510
    212   3.01943  4.40905  4.87974  4.27192  2.49675  4.17858  4.50404  2.37478  3.14963  1.42049  3.51383  4.30595  4.54133  4.22834  4.12326  3.48582  2.60242  2.37232  5.02466  1.95223    345 l - - -
          2.68618  4.42225  2.77519  2.73123  3.46354  2.40513  3.72494  3.29354  2.67741  2.69355  4.24690  2.90347  2.73739  3.18146  2.89801  2.37887  2.77519  2.98518  4.58477  3.61503
          0.00839  5.18128  5.90363  0.61958  0.77255  0.48576  0.95510
    213   3.97324  6.54891  2.92125  1.84927  5.92668  4.06210  4.74195  5.56951  3.83592  5.01329  5.93948  0.47963  4.75921  3.93741  4.43271  3.82358  4.30835  5.08440  7.07098  5.53425    346 N - - -
          2.68618  4.42225  2.77519  2.73123  3.46354  2.40513  3.72494  3.29354  2.67741  2.69355  4.24690  2.90347  2.73739  3.18146  2.89801  2.37887  2.77519  2.98518  4.58477  3.61503
          0.00839  5.18128  5.90363  0.61958  0.77255  0.48576  0.95510
    214   0.53004  5.71320  2.35216  3.08073  5.52948  3.89173  4.70104  5.03517  3.75839  4.59451  5.43215  2.57670  4.58233  3.89133  4.31519  3.46982  3.86085  4.50477  6.76475  5.33210    347 A - - -
          2.68618  4.42225  2.77519  2.73123  3.46354  2.40513  3.72494  3.29354  2.67741  2.69355  4.24690  2.90347  2.73739  3.18146  2.89801  2.37887  2.77519  2.98518  4.58477  3.61503
          0.00839  5.18128  5.90363  0.61958  0.77255  0.48576  0.95510
    215   1.21553  4.72967  4.23173  3.69810  4.02873  3.94824  4.52809  3.34035  3.62543  2.46279  2.83120  3.97785  4.45805  3.91106  3.92276  1.45745  3.33488  3.10159  5.50741  4.29511    348 a - - -
          2.68618  4.42225  2.77519  2.73123  3.46354  2.40513  3.72494  3.29354  2.67741  2.69355  4.24690  2.90347  2.73739  3.18146  2.89801  2.37887  2.77519  2.98518  4.58477  3.61503
          0.00839  5.18128  5.90363  0.61958  0.77255  0.48576  0.95510
    216   2.32483  4.73039  3.82223  2.66099  2.72579  3.95271  4.20092  2.60531  2.79452  2.57674  3.83193  3.67154  4.33261  3.51775  1.59786  3.19437  3.21569  2.34847  5.30884  4.06997    349 r - - -
          2.68618  4.42225  2.77519  2.73123  3.46354  2.40513  3.72494  3.29354  2.67741  2.69355  4.24690  2.90347  2.73739  3.18146  2.89801  2.37887  2.77519  2.98518  4.58477  3.61503
          0.00839  5.18128  5.90363  0.61958  0.77255  0.48576  0.95510
    217   3.04317  5.23697  3.33828  2.39274  4.54562  3.81636  4.11375  3.95288  2.93295  3.56617  4.38269  1.37992  4.25715  3.26930  3.39755  2.53364  2.57584  1.89169  5.80947  4.47107    350 n - - -
          2.68618  4.42225  2.77519  2.73123  3.46354  2.40513  3.72494  3.29354  2.67741  2.69355  4.24690  2.90347  2.73739  3.18146  2.89801  2.37887  2.77519  2.98518  4.58477  3.61503
          0.00839  5.18128  5.90363  0.61958  0.77255  0.48576  0.95510
    218   4.01397  5.21076  6.08588  5.58502  2.78594  5.56446  6.07539  0.50052  5.49845  2.33257  3.90450  5.72265  5.72062  5.58492  5.56304  4.98108  4.25675  2.02659  6.23990  5.07716    351 I - - -
          2.68618  4.42225  2.77519  2.73123  3.46354  2.40513  3.72494  3.29354  2.67741  2.69355  4.24690  2.90347  2.73739  3.18146  2.89801  2.37887  2.77519  2.98518  4.58477  3.61503
          0.00839  5.18128  5.90363  0.61958  0.77255  0.48576  0.95510
    219   0.85302  5.17057  2.67627  3.11426  4.76744  2.74774  4.35326  4.19606  3.20793  3.02861  4.61405  3.57284  4.33608  3.52190  3.66229  2.39381  3.37882  3.78815  6.03670  4.71535    352 a - - -
          2.68618  4.42225  2.77519  2.73123  3.46354  2.40513  3.72494  3.29354  2.67741  2.69355  4.24690  2.90347  2.73739  3.18146  2.89801  2.37887  2.77519  2.98518  4.58477  3.61503
          0.00839  5.18128  5.90363  0.61958  0.77255  0.48576  0.95510
    220   2.50296  5.41355  2.78759  2.67116  4.73684  3.73901  3.92822  3.48873  2.03070  1.97891  4.46007  2.57758  4.13194  2.42028  2.55816  2.75873  2.80482  3.79245  5.85935  4.46230    353 l - - -
          2.68618  4.42225  2.77519  2.73123  3.46354  2.40513  3.72494  3.29354  2.67741  2.69355  4.24690  2.90347  2.73739  3.18146  2.89801  2.37887  2.77519  2.98518  4.58477  3.61503
          0.00839  5.18128  5.90363  0.61958  0.77255  0.48576  0.95510
    221   3.03446  1.75618  3.74813  3.18110  4.17046  3.91990  4.20614  3.53103  1.59319  2.58237  4.08697  3.61997  2.54484  3.44406  3.41271  3.17700  2.64139  3.26734  5.54018  4.28274    354 k - - -
          2.68618  4.42225  2.77519  2.73123  3.46354  2.40513  3.72494  3.29354  2.67741  2.69355  4.24690  2.90347  2.73739  3.18146  2.89801  2.37887  2.77519  2.98518  4.58477  3.61503
          0.00839  5.18128  5.90363  0.61958  0.77255  0.48576  0.95510
    222   2.15153  5.45181  2.27145  2.66052  4.78723  2.78051  3.00074  4.26667  1.63453  3.75318  4.49608  3.20755  4.13223  3.02827  3.15948  2.41653  3.19573  3.83754  5.89060  3.20052    355 k - - -
          2.68618  4.42225  2.77519  2.73123  3.46354  2.40513  3.72494  3.29354  2.67741  2.69355  4.24690  2.90347  2.73739  3.18146  2.89801  2.37887  2.77519  2.98518  4.58477  3.61503
          0.00839  5.18128  5.90363  0.61958  0.77255  0.48576  0.95510
    223   2.79119  4.58650  4.11215  3.21890  3.70133  4.03032  4.30748  2.67515  3.47052  1.60001  3.69688  2.83639  4.40672  3.74273  3.75435  2.50594  3.22680  2.84823  5.18232  1.67830    356 l - - -
          2.68618  4.42225  2.77519  2.73123  3.46354  2.40513  3.72494  3.29354  2.67741  2.69355  4.24690  2.90347  2.73739  3.18146  2.89801  2.37887  2.77519  2.98518  4.58477  3.61503
          0.00839  5.18128  5.90363  0.61958  0.77255  0.48576  0.95510
    224   2.95990  5.40637  3.23171  2.21382  3.16009  3.74254  3.93246  4.19375  1.75760  2.34380  4.45406  2.24878  3.07976  2.66040  3.16325  2.63044  3.19100  3.78326  5.85425  4.45993    357 k - - -
          2.68618  4.42225  2.77519  2.73123  3.46354  2.40513  3.72494  3.29354  2.67741  2.69355  4.24690  2.90347  2.73739  3.18146  2.89801  2.37887  2.77519  2.98518  4.58477  3.61503
          0.07263  5.18128  2.74215  0.61958  0.77255  0.48576  0.95510
    225   2.92794  5.34727  2.05194  2.65817  4.65605  2.88051  3.90782  2.94912  2.10358  3.63695  3.32918  2.53741  4.10909  3.01728  2.74470  2.66300  2.62754  2.89853  5.80234  4.41446    358 d - - -
          2.68618  4.42225  2.77519  2.73123  3.46354  2.40513  3.72494  3.29354  2.67741  2.69355  4.24690  2.90347  2.73739  3.18146  2.89801  2.37887  2.77519  2.98518  4.58477  3.61503
          0.00894  5.11759  5.83994  0.61958  0.77255  0.67520  0.71142
    226   2.96953  4.39387  4.65033  4.05275  2.92411  4.10535  4.42345  1.68516  2.81821  1.56753  3.50992  4.16936  3.90718  4.07895  4.00271  3.00248  2.29886  2.35985  5.01245  3.82885    359 l - - -
          2.68618  4.42225  2.77519  2.73123  3.46354  2.40513  3.72494  3.29354  2.67741  2.69355  4.24690  2.90347  2.73739  3.18146  2.89801  2.37887  2.77519  2.98518  4.58477  3.61503
          0.00894  5.11759  5.83994  0.61958  0.77255  0.67520  0.71142
    227   2.81080  5.29551  2.98960  2.51697  4.58506  3.13235  3.92183  4.03359  2.48129  2.62223  3.75877  1.54050  4.11962  3.03996  3.16445  2.55775  2.61173  3.08238  5.76313  4.38845    360 n - - -
          2.68618  4.42225  2.77519  2.73123  3.46354  2.40513  3.72494  3.29354  2.67741  2.69355  4.24690  2.90347  2.73739  3.18146  2.89801  2.37887  2.77519  2.98518  4.58477  3.61503
          0.00894  5.11759  5.83994  0.61958  0.77255  0.67520  0.71142
    228   2.33563  5.39905  2.21979  2.05378  4.72790  3.70693  3.89622  3.04364  2.63777  3.34949  4.44409  2.18568  4.10034  2.67017  3.12782  2.56219  2.61488  3.35035  5.84159  4.44052    361 e - - -
          2.68618  4.42225  2.77519  2.73123  3.46354  2.40513  3.72494  3.29354  2.67741  2.69355  4.24690  2.90347  2.73739  3.18146  2.89801  2.37887  2.77519  2.98518  4.58477  3.61503
          0.19827  5.11759  1.74948  0.61958  0.77255  0.67520  0.71142
    229   2.87227  5.25545  3.15182  2.40093  4.56287  3.65448  3.85526  4.01518  1.92059  3.54746  4.31860  2.90707  1.78282  2.97102  3.07922  2.67504  2.49493  2.93818  5.72278  4.34532    362 p - - -
          2.68618  4.42225  2.77519  2.73123  3.46354  2.40513  3.72494  3.29354  2.67741  2.69355  4.24690  2.90347  2.73739  3.18146  2.89801  2.37887  2.77519  2.98518  4.58477  3.61503
          0.05886  4.93011  2.99703  0.61958  0.77255  1.04582  0.43294
    230   2.51436  5.26308  3.10987  1.96053  4.57678  3.02947  2.85237  2.44024  2.55531  3.55476  4.31230  2.94925  3.35472  2.35832  2.81394  2.80904  2.80691  3.63679  5.71490  4.32397    363 e - - -
          2.68618  4.42225  2.77519  2.73123  3.46354  2.40513  3.72494  3.29354  2.67741  2.69355  4.24690  2.90347  2.73739  3.18146  2.89801  2.37887  2.77519  2.98518  4.58477  3.61503
          0.00763  4.87889        *  0.61958  0.77255  0.00000        *
//
