# Supplementary material for: Comparative Analysis and Phylogenetic Insights of Cas14-Homology Proteins in Bacteria and Archaea
Source: Genes (Basel). 2023 Oct 6;14(10):1911. doi: 10.3390/genes14101911 (PMC10606334; doi:10.3390/genes14101911)
Supplement: Supplementary file 1 [file genes-14-01911-s001.zip › Suplementry_Data/Suplementry_Tables .xlsx]

## Sheet: Supplementary Table 1
Group	Sequence_ID	Size (aa)	Average size
Cas14U	NUZF01000151.1:0-7162_1	498	485.192
	CP025929.1:106147-147539_1	624
	JXDH01000065.1:0-16370_1	372
	NUHN01000235.1:0-4752_1	498
	RKCL01000116.1:0-5637_1	559
	JAHZAK010000340.1:0-22750_1	572
	JAESTK010000298.1:0-4540_1	396
	PLID01000104.1:0-3268_1	411
	CADDZT010000031.1:0-22130_1	493
	JADGHC010000139.1:0-12245_1	510
	CAIWPI010000131.1:0-1959_1	492
	KV814358.1:0-4052_1	560
	BIFH01000022.1:151859-193689_1	508
	CAAAFQ010000031.1:0-22130_1	493
	CAIWGQ010000379.1:0-2776_1	492
	CAJPLO010000251.1:0-2789_1	559
	CP009222.1:0-21507_1	499
	JAAILL010000023.1:14758-37310_2	455
	JABZXH010000115.1:0-6167_1	542
	JAEKMM010000254.1:0-3363_1	504
	JAHHHE010000035.1:0-35664_3	402
	JVJH01000595.1:0-4568_1	426
	MAXA01000177.1:0-1281_1	426
	NCKD01000151.1:0-1949_1	394
	QFPI01000439.1:0-1693_1	457
	QGKS01000159.1:0-1986_1	473
Cas14A	LOQC01000195.1	450	447.948
	NVIJ01000003.1	451
	JADNQE010000059.1	450
	MPDK01000047.1	422
	DGRR01000184.1	428
	CAJUMC010000069.1	433
	JAFUGZ010000292.1	419
	NFDL01000012.1	450
	OMTD01000173.1	417
	BJOE01000041.1	427
	JADPAD010000038.1	437
	CAJJTK010000078.1	428
	DGJH01000048.1	442
	NUTG01000165.1	442
	JAIIIE010000498.1	345
	CACWRN010000034.1	437
	CACWTH010000059.1	417
	JAAYFM010000155.1	436
	JAFUEU010000522.1	449
	JAFZPC010000242.1	416
	JAGZTK010000018.1	495
	JAJVVK010000297.1	443
	JHVL01000066.1	420
	WJMM01000045.1	422
	JAFXIU010000279.1	411
	MPDU01000671.1	503
	JAJBQA010000019.1	461
	HF929676.1	467
	NUSA01000164.1	401
	QNWC01000059.1	471
	JAFPGB010000382.1	461
	URQL01000274.1	391
	CAJKHL010000032.1	419
	CAJMBZ010000239.1	464
	JAAWOH010000058.1	464
	JAEXDP010000047.1	517
	JAFOPD010000053.1	400
	JAIJJZ010000101.1	418
	LSZB01000026.1	517
	MPDX01000713.1	497
	MPDY01000276.1	462
	URWE01000058.1	461
	CAAFWL010000116.1	464
	RJZQ01000066.1	453
	CAJJLX010000048.1	492
	QRTR01000040.1	492
	DBXU01000077.1	492
	JAGBEK010000010.1	468
	JAGCLI010000178.1	488
	SUZO01000031.1	464
	CAAGKW010000198.1	484
	JAHLAB010000012.1	496
	JAIIYA010000164.1	471
	JAIJKI010000057.1	453
	JAIJLI010000340.1	453
	JAIJWS010000133.1	453
	JAKBZE010000051.1	453
	JAATNR010000693.1	344
Cas14-B	DALG01000019.1	554	590.222
	DALG01000019.1	554
	JACPJT010000005.1	456
	JACPJT010000005.1	419
	PCWL01000183.1	533
	PEXD01000061.1	610
	JAACVT010000034.1	775
	JACRGE010000001.1	568
	JAGVXD010000022.1	843

## Sheet: Sumplementry Table 2
Contig	CRISPR	Start	End	Consensus_repeat	N_repeats	Repeat_len	Spacer_len_avg	Repeat_identity	Spacer_identity	Spacer_len_sem	Trusted	Prediction	Subtype	Subtype_probability
BJOE01000041.1:0-32724	BJOE01000041.1:0-32724_1	88	331	CTCCAAACAGAATCATGCTTCTATGACTGTTCCGAG	4	36	33.3	85.3	41.6	3.7	TRUE	V-F1	V-F1	0.898
CAAAFQ010000031.1:0-22130	CAAAFQ010000031.1:0-22130_2	119	452	CGATCATCCCCCACACGCCTGGGTCGGAC	6	29	32	86.9	48.9	0	TRUE	Unknown	I-E	0.688
CAAFWL010000116.1:0-22874	CAAFWL010000116.1:0-22874_3	908	1138	GGTGGATATCATCTTAAAAATTGAGGTACGTCCAAC	4	36	29	85.7	40.3	1	TRUE	Unknown	II-C	0.524
CADDZT010000031.1:0-22130	CADDZT010000031.1:0-22130_4	119	452	CGATCATCCCCCACACGCCTGGGTCGGAC	6	29	32	86.9	48.9	0	TRUE	Unknown	I-E	0.688
CAJJLX010000048.1:0-22380	CAJJLX010000048.1:0-22380_5	416	706	GTTGGATATACCATTCAAAACAATAATAAAA	5	31	34	86.5	45.4	0.7	TRUE	Unknown	II-A	0.58
CAJJTK010000078.1:0-10089	CAJJTK010000078.1:0-10089_6	1342	1508	CTTACATTACGCGCGTGCGCGCGAGTTGCAAC	3	32	35.5	100	47.9	1.5	TRUE	Unknown	III-D	0.506
CAJUMC010000069.1:0-15728	CAJUMC010000069.1:0-15728_7	116	477	CTTACACCATATACCTACGCATAGTTCGAGTC	6	32	34	96.1	40.4	0	TRUE	V-F1	V-F1	0.875
CP009222.1:0-21507	CP009222.1:0-21507_8	1428	1639	GTTCTTCCCACGCACACGAAGAAGATCCC	4	29	32	96.7	65.9	0	TRUE	Unknown	V-F2	0.401
CP025929.1:106147-147539	CP025929.1:106147-147539_9	68	975	GTTTCAATCCCTAATAAGGCTTAAGCTTAATTGCTTC	13	37	35.6	100	40.8	0.5	TRUE	Unknown	I-D	0.618
DALG01000019.1:0-22401	DALG01000019.1:0-22401_10	58	537	AGTTGCATCTCTCATCTCGTTAATTCGTGCGCTGAAAC	7	38	35.7	98.5	41.3	0.3	TRUE	V-F1	V-F1	0.951
DALG01000019.1:0-23151	DALG01000019.1:0-23151_11	58	537	AGTTGCATCTCTCATCTCGTTAATTCGTGCGCTGAAAC	7	38	35.7	98.5	41.3	0.3	TRUE	V-F1	V-F1	0.951
DBXU01000077.1:0-5141	DBXU01000077.1:0-5141_12	1576	1856	GCTGTGACTCATAGCAAAAAAGAAGGT	5	27	36.5	73.5	27	1.6	TRUE	Unknown	V-F1	0.66
DGJH01000048.1:0-11594	DGJH01000048.1:0-11594_13	567	924	ATTCAAATACTTCTCTTGTTAATATTAACT	6	30	35.6	95.8	42.9	0.2	TRUE	Unknown	I-B	0.613
DGRR01000184.1:0-9840	DGRR01000184.1:0-9840_14	1762	2194	GATTATATCTGCTTGTATGGGTATACTGCGAGA	7	33	33.7	98.3	41.8	0.5	TRUE	Unknown	V-F1	0.67
HF929676.1:0-1897	HF929676.1:0-1897_15	1	157	TACACACTACATAGTCATTATATAAC	3	26	39.5	100	38.6	0.5	TRUE	V-F1	V-F1	0.999
JADGHC010000139.1:0-12245	JADGHC010000139.1:0-12245_16	1677	1948	GGGACTTCCCCGAGCGCGAGGACGACGG	5	28	33	97.2	43	0	TRUE	V-F2	V-F2	0.933
JADPAD010000038.1:0-2133	JADPAD010000038.1:0-2133_17	1844	2132	GTTTAAGAATAACAATAGTTGTATTTAAAT	5	30	34.8	100	42.8	0.8	TRUE	V-F1	V-F1	0.849
JAESTK010000298.1:0-4540	JAESTK010000298.1:0-4540_18	934	1144	GGTTCATCCCCGCACCTGTGGGGAACAC	4	28	33	77	39.6	0	TRUE	I-E	I-E	0.982
JAFXIU010000279.1:0-4323	JAFXIU010000279.1:0-4323_19	1679	1974	GTTGCAACACGCGCATAAGGATGACTTGAAGG	5	32	34	92.9	40.4	0.4	TRUE	Unknown	V-F1	0.582
JAGBEK010000010.1:0-22144	JAGBEK010000010.1:0-22144_20	180	335	CTTGAAATTCAAGGTAGTTACAAC	3	24	42	100	61.5	0	TRUE	Unknown	I-B	0.479
JAKBZE010000051.1:0-3692	JAKBZE010000051.1:0-3692_21	1281	1712	GTTGTTGGAGTATTCCATTTGAAAGGAAGTTGAAAC	7	36	30	98.5	41.2	0	TRUE	Unknown	III-B	0.417
KV814358.1:0-4052	KV814358.1:0-4052_22	2525	2797	GTGTTCCCCGCGTCAGCGGGGATGAGCCG	5	29	32	86.2	42.8	0	TRUE	I-E	I-E	0.901
MPDK01000047.1:0-5856	MPDK01000047.1:0-5856_23	252	1467	GTTCACACTCCACAAGCTAGCTCGCAAAC	19	29	36.9	100	40	0.3	TRUE	V-F1	V-F1	0.804
NUSA01000164.1:0-4856	NUSA01000164.1:0-4856_24	1905	2128	GTTTTGAATAAACTATGTAGAATGTGAAT	4	29	36	96.7	44.1	0.6	TRUE	V-F1	V-F1	0.975
NVIJ01000003.1:0-22858	NVIJ01000003.1:0-22858_25	683	967	ATTTAAATACATCTTATGTTAGT	5	23	42.5	73.6	42.9	0.6	TRUE	V-F1	V-F1	0.996
QRTR01000040.1:0-22374	QRTR01000040.1:0-22374_26	409	704	GTTGGATATACCATTCAAAACAATAATAAAACCAAC	5	36	29	86.3	41.6	0.7	TRUE	Unknown	II-A	0.663
RJZQ01000066.1:0-22423	RJZQ01000066.1:0-22423_27	459	754	GTTGGATATACCATTCAAAACAATAATAAAACCAAC	5	36	29	86.3	41.6	0.7	TRUE	Unknown	II-A	0.663
RKCL01000116.1:0-5637	RKCL01000116.1:0-5637_28	169	563	GAGCTCACCCCCGCACACGCGGGGAACGC	7	29	32	83.9	42	0	TRUE	Unknown	IV-A1	0.677
JAAWOH010000058.1:0-4322	JAAWOH010000058.1:0-4322_29	3	964	CTTTACACTTCAATATATCAAAGCTATAAC	15	30	36.6	100	43.4	0.2	TRUE	I-B	I-B	0.955
JAFOPD010000053.1:0-1785	JAFOPD010000053.1:0-1785_30	25	192	GTTTTATACCCACTACAATTGCGGGTGTTGTACAAC	3	36	30	100	46.3	0	TRUE	Unknown	VI-B2	0.416
JAGVXD010000022.1:0-10800	JAGVXD010000022.1:0-10800_31	1	252	CCCCTAGTTTCTGAATATGAAAGA	4	24	52	96	55.3	1.2	TRUE	Unknown	I-A	0.506
JAIJJZ010000101.1:0-10418	JAIJJZ010000101.1:0-10418_32	513	1007	ATTTACACTTCAATATATCAAAGCTATAAC	8	30	36.4	95.5	44.1	0.2	TRUE	I-B	I-B	0.979
LSZB01000026.1:0-14214	LSZB01000026.1:0-14214_33	9	1026	ATTTACATTTCACATAGTTAAACTAAAAC	16	29	36.9	100	46.6	0.3	TRUE	V-F1	V-F1	0.961
LSZB01000026.1:0-14214	LSZB01000026.1:0-14214_34	10934	11550	GCTTAAACATATCCTTTGTTGATTCTCAAC	10	30	35.2	93	42.6	0.3	TRUE	Unknown	III-A	0.348
URWE01000058.1:0-12588	URWE01000058.1:0-12588_35	389	1473	ATTTGATTAGTACTATAATGGAATGTAAAT	17	30	35.9	95.3	42.3	0.3	TRUE	Unknown	I-B	0.745
NFDL01000012.1:53135-74358	NFDL01000012.1:53135-74358-1_36	1933	2159	GGGTTTAACAAACTAATAGATGTATTTAAAA	4	31	34.3	77.2	42.2	0.3	TRUE	V-F1	V-F1	0.964
JAHZAK010000340.1:0-22750	JAHZAK010000340.1:0-22750-1_40	2694	3026	GTGTTCCCCGTATGTGCGGGGGTGAGC	6	27.3	33.8	85	44.9	0.6	TRUE	V-F2	V-F2	0.954
LOQC01000195.1:0-16003	LOQC01000195.1:0-16003-1_41	390	613	ATTTCAATACATCTATTGTTATGTTTTAAC	4	28.8	36.3	87.5	44.4	0.3	TRUE	V-F1	V-F1	0.974
NUHN01000235.1:0-4752	NUHN01000235.1:0-4752-1_42	2642	2803	ATTTCAATACATCTATTGTTAAGTTTAAAC	3	30	36	83.8	56.5	0	TRUE	I-B	I-B	0.869
JXDH01000065.1:0-16370	JXDH01000065.1:0-16370-1_44	1892	2053	ATTTCAATACATCTATTGTTAAGTTTAAAC	3	30	36	83.8	56.5	0	TRUE	I-B	I-B	0.869
NUZF01000151.1:0-7162	NUZF01000151.1:0-7162-1_47	2640	2801	ATTTCAATACATCTATTGTTAAGTTTAAAC	3	30	36	83.8	56.5	0	TRUE	I-B	I-B	0.869
LOMR01000065.1:0-22481	LOMR01000065.1:0-22481-1_51	386	609	ATTTCAATACATCTATTGTTATGTTTTAAC	4	28.8	36.3	87.5	44.4	0.3	TRUE	V-F1	V-F1	0.974
JADNQE010000059.1:0-16522	JADNQE010000059.1:0-16522-1_53	356	579	ATTTCAATACATCTATTGTTATGTTTTAAC	4	28.8	36.3	87.5	44.4	0.3	TRUE	V-F1	V-F1	0.974
